# Supplementary material for: Evolution and diversification of the nuclear envelope
Source: Nucleus. 2021 Feb 9;12(1):21–41. doi: 10.1080/19491034.2021.1874135 (PMC7889174; doi:10.1080/19491034.2021.1874135)
Supplement: Supplemental Material [file KNCL_A_1874135_SM3076.zip]

Archive with 5 entries (4 files):
- Supplementary information/
- Supplementary information/Supplement material.docx
- Supplementary information/Table S2.xlsx
- Supplementary information/Table S3.xlsx
- Supplementary information/Table_S1_genomic_data_sources.xlsx
