# Supplementary material for: Evolution and diversification of the nuclear envelope
Source: Nucleus. 2021 Feb 9;12(1):21–41. doi: 10.1080/19491034.2021.1874135 (PMC7889174; doi:10.1080/19491034.2021.1874135)
Supplement: Supplemental Material [file KNCL_A_1874135_SM3076.zip › Supplementary information/Table S2.xlsx]

## Sheet: Table_S2_identified_orthologues
Query sequence ID	Species	Orthologous sequence ID
A0A0G2K5L2	Mus musculus	E9PY45
A0A0G2K5L2	Mus musculus	Q9D6M3
A0A0G2K5L2	Mus musculus	Q9DB41
A0A0G2K5L2	Rattus norvegicus	A0A0G2K5L2
A0A0G2K5L2	Rattus norvegicus	Q505J6
A0A0G2K5L2	Rattus norvegicus	Q5FVG4
A2A8U2	Batrachochytrium dendrobatidis JEL423	A0A177WU81
A2A8U2	Batrachochytrium dendrobatidis JEL423	A0A177WU83
A2A8U2	Batrachochytrium dendrobatidis JEL423	A0A177WU92
A2A8U2	Mus musculus	A2A8U2
A2A8U2	Rattus norvegicus	D3ZBW3
B7Z8Z7	Mus musculus	D3YXZ5
B7Z8Z7	Mus musculus	Q91WT8
B7Z8Z7	Rattus norvegicus	Q66H68
D3ZJV4	Mus musculus	A2AED3
D3ZJV4	Mus musculus	J3QMB8
D3ZJV4	Rattus norvegicus	D3ZJV4
D3ZPF2	Acanthamoeba castellanii	ACA1_127440-t26_1-p1
D3ZPF2	Arabidopsis thaliana	F4IMR0
D3ZPF2	Arabidopsis thaliana	Q8RU07
D3ZPF2	Batrachochytrium dendrobatidis JEL423	A0A177WMP9
D3ZPF2	Bodo saltans	A0A0S4J4P5
D3ZPF2	Chlamydomonas reinhardtii	A8HP61
D3ZPF2	Chlamydomonas reinhardtii	A8I8X0
D3ZPF2	Chlamydomonas reinhardtii	A8J9N8
D3ZPF2	Chondrus crispus	XP_005715078.1
D3ZPF2	Dictyostelium discoideum	Q55DQ6
D3ZPF2	Dictyostelium purpureum	F0ZUH3
D3ZPF2	Emiliania huxleyi	R1FGL6
D3ZPF2	Emiliania huxleyi	R1FH74
D3ZPF2	Emiliania huxleyi	R1FRD8
D3ZPF2	Ephydatia muelleri	Em0018g506a
D3ZPF2	Ephydatia muelleri	Em0440g2a
D3ZPF2	Euglena gracilis	EG_transcript_10056
D3ZPF2	Euglena gracilis	EG_transcript_2979
D3ZPF2	Euglena gracilis	EG_transcript_8716
D3ZPF2	Goniomonas avonlea	comp40118_c0_seq5_6_ORF2_149
D3ZPF2	Guillardia theta CCMP2712	L1JFY1
D3ZPF2	Klebsormidium nitens	kfl00298_0140
D3ZPF2	Klebsormidium nitens	kfl00544_0020
D3ZPF2	Leishmania major	LmjF.35.3470:mRNA-p1
D3ZPF2	Micromonas pusilla	52886
D3ZPF2	Micromonas pusilla	70649
D3ZPF2	Mus musculus	A0A2R8VHT7
D3ZPF2	Mus musculus	A0A2R8W722
D3ZPF2	Mus musculus	Q8R3F5
D3ZPF2	Naegleria gruberi	D2V006
D3ZPF2	Rattus norvegicus	D3ZPF2
D3ZPF2	Stentor coeruleus	SteCoe_23865
D3ZPF2	Stentor coeruleus	SteCoe_27234
D3ZPF2	Thecamonas trahens	KNC48971
D3ZPF2	Toxoplasma gondii VEG	V4ZD50
D3ZPF2	Toxoplasma gondii VEG	V4ZJM0
D3ZPF2	Vitrella brassicaformis CCMP3155	A0A0G4FY21
D3ZR33	Mus musculus	A2AU34
D3ZR33	Mus musculus	P97799
D3ZR33	Mus musculus	Q8BQU7
D3ZR33	Rattus norvegicus	D3ZR33
D3ZR33	Rattus norvegicus	F1LVZ8
D3ZR33	Rattus norvegicus	G3V892
D3ZZM0	Ephydatia muelleri	Em0006g632a
D3ZZM0	Mus musculus	A0A0R4J1V1
D3ZZM0	Mus musculus	Q75N73
D3ZZM0	Mus musculus	Q91W10
D3ZZM0	Rattus norvegicus	D3ZZM0
D3ZZM0	Rattus norvegicus	Q5FVQ0
D4A213	Mus musculus	P30204
D4A213	Mus musculus	Q60754
D4A213	Mus musculus	Q8K299
D4A213	Rattus norvegicus	D3ZDS2
D4A213	Rattus norvegicus	D4A213
D4A213	Rattus norvegicus	M0R9F7
D4AAN0	Mus musculus	E9Q7L1
D4AAN0	Mus musculus	G3UX45
D4AAN0	Rattus norvegicus	D4AAN0
E9PTF3	Acanthamoeba castellanii	ACA1_181270-t26_1-p1
E9PTF3	Arabidopsis thaliana	Q0WVH0
E9PTF3	Arabidopsis thaliana	Q9ZPV5
E9PTF3	Batrachochytrium dendrobatidis JEL423	A0A177WJ62
E9PTF3	Bodo saltans	A0A0S4IWR5
E9PTF3	Carpediemonas membranifera	gene_3422
E9PTF3	Chlamydomonas reinhardtii	A8J046
E9PTF3	Chondrus crispus	XP_005715849.1
E9PTF3	Corallochytrium limacisporum	Clim_evm7s109
E9PTF3	Dictyostelium discoideum	Q54PQ6
E9PTF3	Dictyostelium purpureum	F0ZDI7
E9PTF3	Entamoeba histolytica	C4M9H6
E9PTF3	Ephydatia muelleri	Em0008g1017a
E9PTF3	Euglena gracilis	EG_transcript_3918
E9PTF3	Fonticula alba	XP_009493849.1
E9PTF3	Fonticula alba	XP_009496901.1
E9PTF3	Goniomonas avonlea	comp67308_c0_seq1_6_ORF8_831
E9PTF3	Guillardia theta CCMP2712	L1ILW1
E9PTF3	Klebsormidium nitens	kfl00106_0260
E9PTF3	Leishmania major	LmjF.18.1610:mRNA-p1
E9PTF3	Micromonas pusilla	155444
E9PTF3	Monocercomonoides exilis	MONOS_228
E9PTF3	Mus musculus	J3QK52
E9PTF3	Mus musculus	Q8BHX6
E9PTF3	Mus musculus	Q9WV70
E9PTF3	Naegleria gruberi	D2UY25
E9PTF3	Paraphelidium tribonemae	Partr_v1_DN27038_c1_g1_i1_m29174
E9PTF3	Porphyra umbilicalis	OSX79794.1
E9PTF3	Rattus norvegicus	E9PTF3
E9PTF3	Saccharomyces cerevisiae S288C	P39744
E9PTF3	Stentor coeruleus	SteCoe_14933
E9PTF3	Tetrahymena thermophila SB210	Q24CL6
E9PTF3	Thecamonas trahens	KNC46400
E9PTF3	Toxoplasma gondii VEG	B9QB60
E9PTF3	Trichomonas vaginalis	A2EHP5
E9PTF3	Trypanosoma brucei brucei TREU927	Tb927.10.12430:mRNA-p1
E9PTF3	Vitrella brassicaformis CCMP3155	A0A0G4GN64
E9Q4M8	Mus musculus	E0CX74
E9Q4M8	Mus musculus	E9Q4M8
E9Q4M8	Mus musculus	Q71KT5
E9Q4M8	Rattus norvegicus	Q5BK21
E9Q6E5	Mus musculus	E9Q6E5
E9Q6E5	Mus musculus	F6RDI8
E9Q6E5	Mus musculus	Q3UIX4
E9Q6E5	Rattus norvegicus	A0A0G2QC38
E9QP59	Mus musculus	D3YU56
E9QP59	Mus musculus	E9QP59
E9QP59	Mus musculus	Q9WU40
E9QP59	Rattus norvegicus	F1LWZ8
E9QP59	Rattus norvegicus	Q4KM57
F1LT09	Acanthamoeba castellanii	ACA1_382380-t26_1-p1
F1LT09	Arabidopsis thaliana	F4K3Y7
F1LT09	Arabidopsis thaliana	Q6NLV4
F1LT09	Batrachochytrium dendrobatidis JEL423	A0A177WJ19
F1LT09	Chlamydomonas reinhardtii	A8HYK4
F1LT09	Chondrus crispus	XP_005715545.1
F1LT09	Corallochytrium limacisporum	Clim_evm7s237
F1LT09	Dictyostelium discoideum	C7G084
F1LT09	Dictyostelium purpureum	F0ZBF1
F1LT09	Entamoeba histolytica	C4M1D0
F1LT09	Ephydatia muelleri	Em0008g819a
F1LT09	Ephydatia muelleri	Em0008g820a
F1LT09	Fonticula alba	XP_009497724.1
F1LT09	Klebsormidium nitens	kfl00061_0060
F1LT09	Micromonas pusilla	162893
F1LT09	Mus musculus	D3YX80
F1LT09	Mus musculus	Q8K4P0
F1LT09	Paraphelidium tribonemae	Partr_v1_DN26477_c0_g1_i1_m23902
F1LT09	Porphyra umbilicalis	OSX72326.1
F1LT09	Rattus norvegicus	F1LT09
F1LT09	Saccharomyces cerevisiae S288C	P42841
F1LU48	Acanthamoeba castellanii	ACA1_040520-t26_1-p1
F1LU48	Acanthamoeba castellanii	ACA1_188570-t26_1-p1
F1LU48	Acanthamoeba castellanii	ACA1_265950-t26_1-p1
F1LU48	Arabidopsis thaliana	F4I1K2
F1LU48	Arabidopsis thaliana	Q94K91
F1LU48	Arabidopsis thaliana	Q9C8W1
F1LU48	Batrachochytrium dendrobatidis JEL423	A0A177WJQ1
F1LU48	Batrachochytrium dendrobatidis JEL423	A0A177WMW5
F1LU48	Bodo saltans	A0A0S4J3I3
F1LU48	Bodo saltans	A0A0S4JE72
F1LU48	Bodo saltans	A0A0S4JXT2
F1LU48	Carpediemonas membranifera	gene_10450
F1LU48	Carpediemonas membranifera	gene_1674
F1LU48	Chlamydomonas reinhardtii	A8HTR9
F1LU48	Chlamydomonas reinhardtii	A8I4C2
F1LU48	Chlamydomonas reinhardtii	A8JIR1
F1LU48	Chondrus crispus	XP_005712915.1
F1LU48	Chondrus crispus	XP_005715706.1
F1LU48	Chondrus crispus	XP_005716385.1
F1LU48	Corallochytrium limacisporum	Clim_evm20s44
F1LU48	Corallochytrium limacisporum	Clim_evm47s201
F1LU48	Dictyostelium discoideum	Q54DW2
F1LU48	Dictyostelium discoideum	Q54UL9
F1LU48	Dictyostelium purpureum	F0Z7U4
F1LU48	Dictyostelium purpureum	F0ZQW2
F1LU48	Emiliania huxleyi	R1DDU2
F1LU48	Emiliania huxleyi	R1EXL7
F1LU48	Emiliania huxleyi	R1FCI7
F1LU48	Entamoeba histolytica	C4LSB2
F1LU48	Entamoeba histolytica	C4LV74
F1LU48	Entamoeba histolytica	C4M7R2
F1LU48	Ephydatia muelleri	Em0005g1525a
F1LU48	Ephydatia muelleri	Em0005g800a
F1LU48	Euglena gracilis	EG_transcript_10495
F1LU48	Euglena gracilis	EG_transcript_27711
F1LU48	Euglena gracilis	EG_transcript_9471
F1LU48	Fonticula alba	XP_009493758.1
F1LU48	Goniomonas avonlea	comp38585_c0_seq1_6_ORF28_499
F1LU48	Goniomonas avonlea	comp60298_c0_seq3_6_ORF20_171
F1LU48	Goniomonas avonlea	comp65749_c0_seq1_6_ORF3_431
F1LU48	Guillardia theta CCMP2712	L1IVY8
F1LU48	Guillardia theta CCMP2712	L1JUD7
F1LU48	Hemimastix kukwesjijk	12403_TR4235_c0_g1_i1
F1LU48	Hemimastix kukwesjijk	12404_TR4235_c0_g2_i1
F1LU48	Hemimastix kukwesjijk	12405_TR4235_c0_g3_i1
F1LU48	Hemimastix kukwesjijk	12406_TR4235_c0_g4_i1
F1LU48	Hemimastix kukwesjijk	12407_TR4235_c0_g5_i1
F1LU48	Hemimastix kukwesjijk	12408_TR4235_c0_g6_i1
F1LU48	Hemimastix kukwesjijk	12409_TR4235_c0_g7_i1
F1LU48	Hemimastix kukwesjijk	12410_TR4235_c0_g8_i1
F1LU48	Hemimastix kukwesjijk	20111_TR6667_c0_g1_i1
F1LU48	Klebsormidium nitens	kfl00062_0160
F1LU48	Klebsormidium nitens	kfl00198_0280
F1LU48	Klebsormidium nitens	kfl00263_0210
F1LU48	Leishmania major	LmjF.11.0020:mRNA-p1
F1LU48	Leishmania major	LmjF.31.2740:mRNA-p1
F1LU48	Leishmania major	LmjF.32.3910:mRNA-p1
F1LU48	Micromonas pusilla	17282
F1LU48	Micromonas pusilla	186030
F1LU48	Micromonas pusilla	191979
F1LU48	Monocercomonoides exilis	MONOS_4753
F1LU48	Monocercomonoides exilis	MONOS_718
F1LU48	Mus musculus	F6SLP4
F1LU48	Mus musculus	F6Z6A5
F1LU48	Mus musculus	Q9DC16
F1LU48	Naegleria gruberi	D2UYJ6
F1LU48	Naegleria gruberi	D2UZV6
F1LU48	Paraphelidium tribonemae	Partr_v1_DN17042_c0_g1_i1_m56385
F1LU48	Paraphelidium tribonemae	Partr_v1_DN24052_c0_g1_i1_m34598
F1LU48	Paraphelidium tribonemae	Partr_v1_DN25214_c0_g1_i2_m16840
F1LU48	Porphyra umbilicalis	OSX68706.1
F1LU48	Porphyra umbilicalis	OSX74887.1
F1LU48	Porphyra umbilicalis	OSX76721.1
F1LU48	Rattus norvegicus	D3ZU83
F1LU48	Rattus norvegicus	F1LU48
F1LU48	Saccharomyces cerevisiae S288C	P39727
F1LU48	Saccharomyces cerevisiae S288C	Q04651
F1LU48	Stentor coeruleus	SteCoe_15516
F1LU48	Stentor coeruleus	SteCoe_1897
F1LU48	Stentor coeruleus	SteCoe_29588
F1LU48	Tetrahymena thermophila SB210	I7MM42
F1LU48	Tetrahymena thermophila SB210	Q234K8
F1LU48	Tetrahymena thermophila SB210	Q234K9
F1LU48	Thecamonas trahens	KNC47798
F1LU48	Trichomonas vaginalis	A2DF45
F1LU48	Trichomonas vaginalis	A2F1W7
F1LU48	Trichomonas vaginalis	A2FJ48
F1LU48	Trypanosoma brucei brucei TREU927	Tb11.02.5080b.1-p1
F1LU48	Trypanosoma brucei brucei TREU927	Tb927.11.7213:mRNA-p1
F1LU48	Trypanosoma brucei brucei TREU927	Tb927.4.5100:mRNA-p1
F1LU48	Trypanosoma brucei brucei TREU927	Tb927.8.7270:mRNA-p1
F1LU48	Vitrella brassicaformis CCMP3155	A0A0G4ESN9
F1LU48	Vitrella brassicaformis CCMP3155	A0A0G4G6N4
F1LU48	Vitrella brassicaformis CCMP3155	A0A0G4GK43
F1M0R1	Acanthamoeba castellanii	ACA1_026820-t26_1-p1
F1M0R1	Carpediemonas membranifera	gene_4811
F1M0R1	Ephydatia muelleri	Em0009g627a
F1M0R1	Ephydatia muelleri	Em0016g503a
F1M0R1	Ephydatia muelleri	Em0016g506a
F1M0R1	Euglena gracilis	EG_transcript_237
F1M0R1	Euglena gracilis	EG_transcript_42
F1M0R1	Goniomonas avonlea	comp59188_c2_seq1_6_ORF55_1953
F1M0R1	Goniomonas avonlea	comp61407_c0_seq1_6_ORF108_3049
F1M0R1	Goniomonas avonlea	g19910.t1
F1M0R1	Mus musculus	A0A171EBL2
F1M0R1	Mus musculus	E9Q555
F1M0R1	Rattus norvegicus	F1M0R1
F1M0R1	Thecamonas trahens	KNC55646
F1M0R1	Vitrella brassicaformis CCMP3155	A0A0G4F280
G3V6U3	Acanthamoeba castellanii	ACA1_191520-t26_1-p1
G3V6U3	Acanthamoeba castellanii	ACA1_360020-t26_1-p1
G3V6U3	Arabidopsis thaliana	F4IBV4
G3V6U3	Arabidopsis thaliana	P49040
G3V6U3	Arabidopsis thaliana	Q9LXL5
G3V6U3	Batrachochytrium dendrobatidis JEL423	A0A177WA03
G3V6U3	Batrachochytrium dendrobatidis JEL423	A0A177WHK0
G3V6U3	Bodo saltans	A0A0S4INF7
G3V6U3	Bodo saltans	A0A0S4JLQ0
G3V6U3	Carpediemonas membranifera	gene_3103
G3V6U3	Carpediemonas membranifera	gene_3268
G3V6U3	Chlamydomonas reinhardtii	A8HMC2
G3V6U3	Chlamydomonas reinhardtii	A8JCS3
G3V6U3	Chlamydomonas reinhardtii	A8JEG5
G3V6U3	Chondrus crispus	XP_005710567.1
G3V6U3	Chondrus crispus	XP_005713675.1
G3V6U3	Chondrus crispus	XP_005716107.1
G3V6U3	Corallochytrium limacisporum	Clim_evm106s25
G3V6U3	Corallochytrium limacisporum	Clim_evm8s206
G3V6U3	Dictyostelium discoideum	Q54DM9
G3V6U3	Dictyostelium discoideum	Q7KWM5
G3V6U3	Dictyostelium purpureum	F0Z9Y0
G3V6U3	Dictyostelium purpureum	F0ZP08
G3V6U3	Entamoeba histolytica	B1N4A4
G3V6U3	Entamoeba histolytica	C4LYI6
G3V6U3	Entamoeba histolytica	C4M5L3
G3V6U3	Ephydatia muelleri	Em0011g70a
G3V6U3	Ephydatia muelleri	Em0776g7a
G3V6U3	Euglena gracilis	EG_transcript_10106
G3V6U3	Euglena gracilis	EG_transcript_8134
G3V6U3	Fonticula alba	XP_009496000.1
G3V6U3	Goniomonas avonlea	comp34327_c0_seq1_6_ORF9_381
G3V6U3	Goniomonas avonlea	comp40264_c0_seq2_6_ORF4_143
G3V6U3	Goniomonas avonlea	comp67529_c0_seq1_6_ORF3_435
G3V6U3	Guillardia theta CCMP2712	L1J2L6
G3V6U3	Guillardia theta CCMP2712	L1J933
G3V6U3	Guillardia theta CCMP2712	L1JMG3
G3V6U3	Klebsormidium nitens	kfl00019_0410
G3V6U3	Klebsormidium nitens	kfl00103_0170
G3V6U3	Klebsormidium nitens	kfl00463_0050
G3V6U3	Leishmania major	LmjF.34.2420:mRNA-p1
G3V6U3	Leishmania major	LmjF.35.5250.1:mRNA-p1
G3V6U3	Leishmania major	LmjF.35.5250.2:mRNA-p1
G3V6U3	Micromonas pusilla	62070
G3V6U3	Micromonas pusilla	70800
G3V6U3	Monocercomonoides exilis	MONOS_3467
G3V6U3	Mus musculus	F6RBY3
G3V6U3	Mus musculus	Q3TZM9
G3V6U3	Mus musculus	Q9DBE8
G3V6U3	Naegleria gruberi	D2V5R3
G3V6U3	Naegleria gruberi	D2VAV7
G3V6U3	Paraphelidium tribonemae	Partr_v1_DN25507_c1_g1_i1_m20883
G3V6U3	Paraphelidium tribonemae	Partr_v1_DN25507_c1_g1_i2_m20885
G3V6U3	Paraphelidium tribonemae	Partr_v1_DN25507_c1_g1_i3_m20886
G3V6U3	Porphyra umbilicalis	OSX74138.1
G3V6U3	Porphyra umbilicalis	OSX79252.1
G3V6U3	Porphyra umbilicalis	OSX79501.1
G3V6U3	Rattus norvegicus	D3ZCQ2
G3V6U3	Rattus norvegicus	D3ZUX2
G3V6U3	Rattus norvegicus	G3V6U3
G3V6U3	Saccharomyces cerevisiae S288C	P43636
G3V6U3	Stentor coeruleus	SteCoe_15598
G3V6U3	Stentor coeruleus	SteCoe_30449
G3V6U3	Tetrahymena thermophila SB210	I7LV68
G3V6U3	Tetrahymena thermophila SB210	Q23TG0
G3V6U3	Thecamonas trahens	KNC47936
G3V6U3	Thecamonas trahens	KNC51054
G3V6U3	Toxoplasma gondii VEG	V4YXD3
G3V6U3	Trichomonas vaginalis	A2FJW8
G3V6U3	Trichomonas vaginalis	A2FR43
G3V6U3	Trypanosoma brucei brucei TREU927	Tb927.4.2230:mRNA-p1
G3V6U3	Trypanosoma brucei brucei TREU927	Tb927.9.9200:mRNA-p1
G3V6U3	Vitrella brassicaformis CCMP3155	A0A0G4EI41
G3V6U3	Vitrella brassicaformis CCMP3155	A0A0G4GH13
G3V7B0	Mus musculus	A0A0U1RPV7
G3V7B0	Mus musculus	Q3TZX8
G3V7B0	Mus musculus	Q99LI9
G3V7B0	Rattus norvegicus	G3V7B0
G3V7B0	Rattus norvegicus	Q5PQL4
H7BXF4	Mus musculus	A0A338P695
H7BXF4	Mus musculus	A0A338P6S3
H7BXF4	Mus musculus	Q6ZPR5
H7BXF4	Rattus norvegicus	F1MAK9
M0R4N4	Mus musculus	A0A140LIS8
M0R4N4	Mus musculus	A0A1Y7VN19
M0R4N4	Mus musculus	Q9CXR1
M0R4N4	Rattus norvegicus	D4A0T8
M0R4N4	Rattus norvegicus	M0R4N4
M0R4N4	Rattus norvegicus	Q6I7R1
O76024	Ephydatia muelleri	Em0013g47a
O76024	Mus musculus	F7D926
O76024	Mus musculus	P56695
O76024	Mus musculus	Q3UN10
O76024	Rattus norvegicus	E9PT53
P00533	Mus musculus	Q01279
P00533	Mus musculus	Q9WVF5
P00533	Rattus norvegicus	G3V6K6
P08183	Acanthamoeba castellanii	ACA1_098160-t26_1-p1
P08183	Arabidopsis thaliana	O80725
P08183	Arabidopsis thaliana	Q9FWX7
P08183	Arabidopsis thaliana	Q9M1Q9
P08183	Batrachochytrium dendrobatidis JEL423	A0A177WCP0
P08183	Bodo saltans	A0A0S4IRS2
P08183	Bodo saltans	A0A0S4JDP8
P08183	Bodo saltans	A0A0S4JGM3
P08183	Chlamydomonas reinhardtii	A8J6M4
P08183	Chlamydomonas reinhardtii	A8J6M5
P08183	Chondrus crispus	XP_005710264.1
P08183	Chondrus crispus	XP_005713167.1
P08183	Chondrus crispus	XP_005717741.1
P08183	Corallochytrium limacisporum	Clim_evm50s235
P08183	Dictyostelium discoideum	Q54BT3
P08183	Dictyostelium discoideum	Q54W24
P08183	Dictyostelium discoideum	Q8T9W4
P08183	Dictyostelium purpureum	F0ZDA2
P08183	Dictyostelium purpureum	F0ZR15
P08183	Dictyostelium purpureum	F0ZR92
P08183	Emiliania huxleyi	R1CG44
P08183	Emiliania huxleyi	R1EU04
P08183	Emiliania huxleyi	R1FJ16
P08183	Entamoeba histolytica	C4LVN6
P08183	Entamoeba histolytica	C4M3W0
P08183	Entamoeba histolytica	C4M422
P08183	Ephydatia muelleri	Em0001g2337a
P08183	Ephydatia muelleri	Em0001g2339a
P08183	Ephydatia muelleri	Em0021g383a
P08183	Euglena gracilis	EG_transcript_336
P08183	Euglena gracilis	EG_transcript_406
P08183	Euglena gracilis	EG_transcript_634
P08183	Fonticula alba	XP_009493166.1
P08183	Fonticula alba	XP_009495430.1
P08183	Fonticula alba	XP_009496088.1
P08183	Goniomonas avonlea	comp55852_c0_seq1_6_ORF13_426
P08183	Guillardia theta CCMP2712	L1I7F7
P08183	Guillardia theta CCMP2712	L1JYX0
P08183	Guillardia theta CCMP2712	L1JZN2
P08183	Hemimastix kukwesjijk	800_TR292_c0_g2_i1
P08183	Klebsormidium nitens	kfl00023_0200
P08183	Klebsormidium nitens	kfl00047_0060
P08183	Klebsormidium nitens	kfl00461_0020
P08183	Leishmania major	LmjF.26.2670:mRNA-p1
P08183	Leishmania major	LmjF.34.0990:mRNA-p1
P08183	Micromonas pusilla	27897
P08183	Mus musculus	P06795
P08183	Mus musculus	P21440
P08183	Mus musculus	P21447
P08183	Naegleria gruberi	D2UZD9
P08183	Naegleria gruberi	D2VC50
P08183	Naegleria gruberi	D2VRE0
P08183	Paraphelidium tribonemae	Partr_v1_DN28883_c0_g1_i4_m34293
P08183	Paraphelidium tribonemae	Partr_v1_DN28883_c0_g1_i6_m34297
P08183	Paraphelidium tribonemae	Partr_v1_DN28883_c0_g1_i7_m34299
P08183	Porphyra umbilicalis	OSX69447.1
P08183	Porphyra umbilicalis	OSX73236.1
P08183	Porphyra umbilicalis	OSX80129.1
P08183	Rattus norvegicus	D4A0Y9
P08183	Rattus norvegicus	G3V9J6
P08183	Rattus norvegicus	Q9JK64
P08183	Saccharomyces cerevisiae S288C	P12866
P08183	Stentor coeruleus	SteCoe_18035
P08183	Stentor coeruleus	SteCoe_18043
P08183	Stentor coeruleus	SteCoe_6522
P08183	Tetrahymena thermophila SB210	A4VD54
P08183	Tetrahymena thermophila SB210	Q22AW2
P08183	Tetrahymena thermophila SB210	Q22AW3
P08183	Thecamonas trahens	KNC46107
P08183	Toxoplasma gondii VEG	A0A0F7UZ95
P08183	Toxoplasma gondii VEG	A0A0F7V2P0
P08183	Trichomonas vaginalis	A2DVE9
P08183	Trichomonas vaginalis	A2EII1
P08183	Trichomonas vaginalis	A2FIU8
P21817	Mus musculus	A0A1L1SQG7
P21817	Mus musculus	E9PZQ0
P21817	Mus musculus	K3W4M2
P21817	Rattus norvegicus	A0A0G2K5J1
P21817	Rattus norvegicus	F1LMY4
P21817	Rattus norvegicus	V9GZ83
P42166	Mus musculus	Q61033
P49756	Mus musculus	B2RY56
P49756	Mus musculus	S4R2A4
P49756	Mus musculus	S4R2B0
P49756	Rattus norvegicus	D3Z8R4
P49756	Rattus norvegicus	F1LT30
P50402	Mus musculus	I7HJS1
P50402	Mus musculus	O08579
P50402	Mus musculus	Q3THM8
P50402	Rattus norvegicus	Q63190
P50402	Rattus norvegicus	Q6PCU4
Q13501	Mus musculus	D3YZJ1
Q13501	Mus musculus	F6VD69
Q13501	Mus musculus	Q64337
Q13501	Rattus norvegicus	A0A0H2UHB5
Q13501	Rattus norvegicus	O08623
Q14739	Ephydatia muelleri	Em0001g211a
Q14739	Ephydatia muelleri	Em0001g228a
Q14739	Mus musculus	E0CX74
Q14739	Mus musculus	Q3U9G9
Q14739	Mus musculus	Q71KT5
Q14739	Rattus norvegicus	A0A0G2JU83
Q14739	Rattus norvegicus	O08984
Q14739	Rattus norvegicus	Q5BK21
Q3MHU3	Mus musculus	A0A0A6YWV8
Q3MHU3	Mus musculus	A0A0A6YY15
Q3MHU3	Mus musculus	Q14BI7
Q3MHU3	Rattus norvegicus	Q3MHU3
Q3TBT3	Mus musculus	Q3TBT3
Q3TBT3	Rattus norvegicus	F1M391
Q3TP92	Ephydatia muelleri	Em0008g576a
Q3TP92	Mus musculus	J3QPC9
Q3TP92	Mus musculus	Q3TP92
Q3TP92	Rattus norvegicus	Q3B7T6
Q3TVP5	Mus musculus	A0A2I3BPS6
Q3TVP5	Mus musculus	A0A2I3BQU9
Q3TVP5	Mus musculus	Q3TVP5
Q3TVP5	Rattus norvegicus	B0BMY6
Q3TVP5	Rattus norvegicus	F1LN65
Q3TVP5	Rattus norvegicus	Q3B7D8
Q3U821	Ephydatia muelleri	Em0019g1006a
Q3U821	Mus musculus	D3Z504
Q3U821	Mus musculus	Q3U821
Q3U821	Rattus norvegicus	A0A0G2K9A7
Q3U821	Rattus norvegicus	Q6QI90
Q4FZC9	Mus musculus	Q4FZC9
Q4FZC9	Rattus norvegicus	A0A0G2K4T9
Q4FZC9	Rattus norvegicus	D3ZD24
Q4KLG1	Mus musculus	D3Z1F3
Q4KLG1	Mus musculus	Q8BGG6
Q4KLG1	Mus musculus	Q8VEL0
Q4KLG1	Rattus norvegicus	Q4KLG1
Q4KLG1	Rattus norvegicus	Q5RJS6
Q571H0	Ephydatia muelleri	Em0020g818a
Q571H0	Mus musculus	E9PU96
Q571H0	Mus musculus	Q571H0
Q571H0	Rattus norvegicus	D4A7S4
Q5XIA1	Ephydatia muelleri	Em0009g98a
Q5XIA1	Mus musculus	D3YU17
Q5XIA1	Mus musculus	F6S731
Q5XIA1	Mus musculus	Q8VCM8
Q5XIA1	Rattus norvegicus	A0A0H2UHD9
Q5XIA1	Rattus norvegicus	Q5XIA1
Q69ZQ1	Ephydatia muelleri	Em0020g725a
Q69ZQ1	Ephydatia muelleri	Em0020g764a
Q69ZQ1	Ephydatia muelleri	Em0020g774a
Q69ZQ1	Mus musculus	Q69ZQ1
Q69ZQ1	Rattus norvegicus	D4AE63
Q6ZQL4	Mus musculus	Q6ZQL4
Q6ZQL4	Rattus norvegicus	G3V920
Q70UZ7	Mus musculus	Q70UZ7
Q70UZ7	Rattus norvegicus	D4A0J4
Q7LBC6	Ephydatia muelleri	Em0013g992a
Q7LBC6	Ephydatia muelleri	Em0013g993a
Q7LBC6	Ephydatia muelleri	Em0013g997a
Q7LBC6	Mus musculus	A0A286YDJ6
Q7LBC6	Mus musculus	B9EKS2
Q7LBC6	Mus musculus	Q6ZPY7
Q7LBC6	Rattus norvegicus	M0RDF1
Q7LBC6	Rattus norvegicus	Q63679
Q80SY5	Acanthamoeba castellanii	ACA1_116470-t26_1-p1
Q80SY5	Arabidopsis thaliana	F4K753
Q80SY5	Arabidopsis thaliana	F4K754
Q80SY5	Arabidopsis thaliana	Q8RWB1
Q80SY5	Batrachochytrium dendrobatidis JEL423	A0A177WV65
Q80SY5	Chlamydomonas reinhardtii	A8IDN7
Q80SY5	Dictyostelium discoideum	Q54J00
Q80SY5	Dictyostelium purpureum	F0ZBH7
Q80SY5	Emiliania huxleyi	R1CRP3
Q80SY5	Emiliania huxleyi	R1EST0
Q80SY5	Emiliania huxleyi	R1EUR9
Q80SY5	Entamoeba histolytica	C4M949
Q80SY5	Ephydatia muelleri	Em0016g163a
Q80SY5	Goniomonas avonlea	comp54937_c0_seq1_6_ORF20_294
Q80SY5	Guillardia theta CCMP2712	L1J4V0
Q80SY5	Klebsormidium nitens	kfl00048_0300
Q80SY5	Micromonas pusilla	177497
Q80SY5	Monocercomonoides exilis	MONOS_258
Q80SY5	Mus musculus	A0A0G2JEW4
Q80SY5	Mus musculus	A0A0G2JGW4
Q80SY5	Mus musculus	Q80SY5
Q80SY5	Naegleria gruberi	D2VCT3
Q80SY5	Rattus norvegicus	Q6AXY7
Q80SY5	Stentor coeruleus	SteCoe_14756
Q80SY5	Tetrahymena thermophila SB210	W7X5L5
Q80SY5	Toxoplasma gondii VEG	B9PT26
Q8BFZ9	Arabidopsis thaliana	Q9ZQ87
Q8BFZ9	Corallochytrium limacisporum	Clim_evm2s55
Q8BFZ9	Euglena gracilis	EG_transcript_21061
Q8BFZ9	Goniomonas avonlea	comp69991_c0_seq1_6_ORF13_332
Q8BFZ9	Guillardia theta CCMP2712	L1JPY7
Q8BFZ9	Hemimastix kukwesjijk	13638_TR4642_c0_g1_i1
Q8BFZ9	Hemimastix kukwesjijk	25009_TR8404_c0_g1_i1
Q8BFZ9	Klebsormidium nitens	kfl00607_0040
Q8BFZ9	Mus musculus	A0A0R4J1G5
Q8BFZ9	Mus musculus	Q8BFZ9
Q8BFZ9	Mus musculus	Q91X78
Q8BFZ9	Rattus norvegicus	B1WBY7
Q8BFZ9	Rattus norvegicus	B5DEH2
Q8BHY2	Acanthamoeba castellanii	ACA1_195020-t26_1-p1
Q8BHY2	Acanthamoeba castellanii	ACA1_252030-t26_1-p1
Q8BHY2	Arabidopsis thaliana	F4IDJ0
Q8BHY2	Arabidopsis thaliana	F4IMH3
Q8BHY2	Batrachochytrium dendrobatidis JEL423	A0A177WFA4
Q8BHY2	Batrachochytrium dendrobatidis JEL423	A0A177WHF6
Q8BHY2	Batrachochytrium dendrobatidis JEL423	A0A177WHJ9
Q8BHY2	Bodo saltans	A0A0S4J058
Q8BHY2	Bodo saltans	A0A0S4JK57
Q8BHY2	Bodo saltans	A0A0S4JS41
Q8BHY2	Carpediemonas membranifera	gene_2084
Q8BHY2	Chlamydomonas reinhardtii	A8JCU7
Q8BHY2	Chondrus crispus	XP_005711386.1
Q8BHY2	Corallochytrium limacisporum	Clim_evm18s234
Q8BHY2	Dictyostelium discoideum	Q54BH3
Q8BHY2	Dictyostelium discoideum	Q553S0
Q8BHY2	Dictyostelium purpureum	F0ZJZ9
Q8BHY2	Dictyostelium purpureum	F1A5I6
Q8BHY2	Emiliania huxleyi	R1CYL1
Q8BHY2	Entamoeba histolytica	B1N440
Q8BHY2	Entamoeba histolytica	C4M5T1
Q8BHY2	Entamoeba histolytica	C4M7Y4
Q8BHY2	Ephydatia muelleri	Em0001g1027a
Q8BHY2	Ephydatia muelleri	Em0001g2527a
Q8BHY2	Ephydatia muelleri	Em0013g696a
Q8BHY2	Euglena gracilis	EG_transcript_13264
Q8BHY2	Euglena gracilis	EG_transcript_3336
Q8BHY2	Euglena gracilis	EG_transcript_4855
Q8BHY2	Fonticula alba	XP_009493155.1
Q8BHY2	Fonticula alba	XP_009495120.1
Q8BHY2	Goniomonas avonlea	comp52609_c0_seq2_6_ORF4_189
Q8BHY2	Guillardia theta CCMP2712	L1IMM3
Q8BHY2	Guillardia theta CCMP2712	L1JBP0
Q8BHY2	Hemimastix kukwesjijk	12491_TR4257_c0_g1_i1
Q8BHY2	Hemimastix kukwesjijk	12492_TR4257_c0_g1_i2
Q8BHY2	Klebsormidium nitens	kfl00024_0540
Q8BHY2	Klebsormidium nitens	kfl00054_0200
Q8BHY2	Leishmania major	LmjF.27.1450:mRNA-p1
Q8BHY2	Leishmania major	LmjF.34.0740:mRNA-p1
Q8BHY2	Leishmania major	LmjF.36.1880:mRNA-p1
Q8BHY2	Micromonas pusilla	4239
Q8BHY2	Micromonas pusilla	53064
Q8BHY2	Monocercomonoides exilis	MONOS_6210
Q8BHY2	Mus musculus	Q8BHY2
Q8BHY2	Naegleria gruberi	D2V9U2
Q8BHY2	Naegleria gruberi	D2VB65
Q8BHY2	Paraphelidium tribonemae	Partr_v1_DN26754_c0_g1_i3_m8472
Q8BHY2	Paraphelidium tribonemae	Partr_v1_DN26754_c1_g1_i1_m8473
Q8BHY2	Paraphelidium tribonemae	Partr_v1_DN26754_c1_g1_i2_m8475
Q8BHY2	Rattus norvegicus	Q5I0I8
Q8BHY2	Saccharomyces cerevisiae S288C	Q06512
Q8BHY2	Stentor coeruleus	SteCoe_14813
Q8BHY2	Stentor coeruleus	SteCoe_20347
Q8BHY2	Tetrahymena thermophila SB210	Q23PZ9
Q8BHY2	Thecamonas trahens	KNC48158
Q8BHY2	Toxoplasma gondii VEG	V4YNC8
Q8BHY2	Trichomonas vaginalis	A2E4V1
Q8BHY2	Trypanosoma brucei brucei TREU927	Tb11.v5.0274.1-p1
Q8BHY2	Trypanosoma brucei brucei TREU927	Tb927.10.6320:mRNA-p1
Q8BHY2	Trypanosoma brucei brucei TREU927	Tb927.11.2120:mRNA-p1
Q8BHY2	Trypanosoma brucei brucei TREU927	Tb927.4.3670:mRNA-p1
Q8BHY2	Vitrella brassicaformis CCMP3155	A0A0G4GV71
Q8BYU6	Mus musculus	Q8BYU6
Q8BYU6	Rattus norvegicus	Q6P752
Q8C1E7	Batrachochytrium dendrobatidis JEL423	A0A177W7Q9
Q8C1E7	Batrachochytrium dendrobatidis JEL423	A0A177W7Z3
Q8C1E7	Ephydatia muelleri	Em0015g83a
Q8C1E7	Fonticula alba	XP_009494861.1
Q8C1E7	Mus musculus	D3Z0U3
Q8C1E7	Mus musculus	Q3TA38
Q8C1E7	Mus musculus	Q8C1E7
Q8C1E7	Paraphelidium tribonemae	Partr_v1_DN41885_c0_g1_i1_m21013
Q8C1E7	Rattus norvegicus	M0R6Y6
Q8C1E7	Rattus norvegicus	Q5HZE2
Q8C7V3	Acanthamoeba castellanii	ACA1_220320-t26_1-p1
Q8C7V3	Acanthamoeba castellanii	ACA1_220510-t26_1-p1
Q8C7V3	Arabidopsis thaliana	O82266
Q8C7V3	Batrachochytrium dendrobatidis JEL423	A0A177WVQ4
Q8C7V3	Bodo saltans	A0A0S4J5C8
Q8C7V3	Carpediemonas membranifera	gene_1948
Q8C7V3	Chlamydomonas reinhardtii	A8IWT5
Q8C7V3	Chondrus crispus	XP_005712205.1
Q8C7V3	Corallochytrium limacisporum	Clim_evm62s147
Q8C7V3	Dictyostelium discoideum	Q54QV4
Q8C7V3	Dictyostelium purpureum	F0ZE66
Q8C7V3	Emiliania huxleyi	R1CZK9
Q8C7V3	Emiliania huxleyi	R1G0F5
Q8C7V3	Entamoeba histolytica	C4M1D2
Q8C7V3	Ephydatia muelleri	Em0009g1062a
Q8C7V3	Euglena gracilis	EG_transcript_7023
Q8C7V3	Fonticula alba	XP_009496631.1
Q8C7V3	Goniomonas avonlea	g12347.t1
Q8C7V3	Guillardia theta CCMP2712	L1K2Y6
Q8C7V3	Hemimastix kukwesjijk	23498_TR7874_c0_g1_i1
Q8C7V3	Klebsormidium nitens	kfl00593_0050
Q8C7V3	Leishmania major	LmjF.23.0030:mRNA-p1
Q8C7V3	Micromonas pusilla	67965
Q8C7V3	Monocercomonoides exilis	MONOS_1912
Q8C7V3	Monocercomonoides exilis	MONOS_3833
Q8C7V3	Mus musculus	Q8C7V3
Q8C7V3	Naegleria gruberi	D2VA93
Q8C7V3	Paraphelidium tribonemae	Partr_v1_DN21908_c0_g1_i1_m64357
Q8C7V3	Paraphelidium tribonemae	Partr_v1_DN26439_c1_g1_i1_m24090
Q8C7V3	Paraphelidium tribonemae	Partr_v1_DN26439_c1_g1_i2_m24092
Q8C7V3	Porphyra umbilicalis	OSX77291.1
Q8C7V3	Rattus norvegicus	A2RRU3
Q8C7V3	Saccharomyces cerevisiae S288C	Q04305
Q8C7V3	Stentor coeruleus	SteCoe_5700
Q8C7V3	Tetrahymena thermophila SB210	I7MCW7
Q8C7V3	Thecamonas trahens	KNC51417
Q8C7V3	Toxoplasma gondii VEG	B6KGJ8
Q8C7V3	Trichomonas vaginalis	A2DLU7
Q8C7V3	Trypanosoma brucei brucei TREU927	Tb927.8.1980:mRNA-p1
Q8C7V3	Vitrella brassicaformis CCMP3155	A0A0G4G1K3
Q8C8N2	Acanthamoeba castellanii	ACA1_336440-t26_1-p1
Q8C8N2	Acanthamoeba castellanii	ACA1_392560-t26_1-p1
Q8C8N2	Acanthamoeba castellanii	ACA1_392570-t26_1-p1
Q8C8N2	Batrachochytrium dendrobatidis JEL423	A0A177W8C0
Q8C8N2	Corallochytrium limacisporum	Clim_evm2s246
Q8C8N2	Dictyostelium discoideum	Q54YY1
Q8C8N2	Dictyostelium purpureum	F0ZFB9
Q8C8N2	Entamoeba histolytica	C4LVP6
Q8C8N2	Mus musculus	A0A0N4SVJ6
Q8C8N2	Mus musculus	Q8C8N2
Q8C8N2	Paraphelidium tribonemae	Partr_v1_DN26541_c0_g1_i1_m3401
Q8C8N2	Paraphelidium tribonemae	Partr_v1_DN26541_c0_g1_i2_m3403
Q8C8N2	Paraphelidium tribonemae	Partr_v1_DN26541_c0_g1_i3_m3405
Q8C8N2	Rattus norvegicus	F1M3P6
Q8C8N2	Thecamonas trahens	KNC46327
Q8CIE2	Ephydatia muelleri	Em0021g344a
Q8CIE2	Mus musculus	Q6P1E1
Q8CIE2	Mus musculus	Q8CIE2
Q8CIE2	Rattus norvegicus	D4AE97
Q8CIE2	Rattus norvegicus	G3V9C9
Q8IWT6	Mus musculus	Q5DU41
Q8IWT6	Mus musculus	Q80WG5
Q8IWT6	Mus musculus	Q8R502
Q8IWT6	Rattus norvegicus	D4A758
Q8IWT6	Rattus norvegicus	Q498T9
Q8IWT6	Rattus norvegicus	Q4V8I7
Q8K224	Acanthamoeba castellanii	ACA1_072620-t26_1-p1
Q8K224	Arabidopsis thaliana	F4J4L4
Q8K224	Arabidopsis thaliana	Q9M2Q4
Q8K224	Arabidopsis thaliana	Q9XIK4
Q8K224	Batrachochytrium dendrobatidis JEL423	A0A177W8R3
Q8K224	Bodo saltans	A0A0S4J7H9
Q8K224	Carpediemonas membranifera	gene_4002
Q8K224	Carpediemonas membranifera	gene_4200
Q8K224	Carpediemonas membranifera	gene_4271
Q8K224	Chlamydomonas reinhardtii	A8IWF9
Q8K224	Chondrus crispus	XP_005709844.1
Q8K224	Corallochytrium limacisporum	Clim_evm60s225
Q8K224	Dictyostelium discoideum	Q55EJ3
Q8K224	Dictyostelium purpureum	F0ZEI7
Q8K224	Emiliania huxleyi	R1F5Y6
Q8K224	Emiliania huxleyi	R1F978
Q8K224	Entamoeba histolytica	C4M438
Q8K224	Ephydatia muelleri	Em0003g317a
Q8K224	Euglena gracilis	EG_transcript_20077
Q8K224	Euglena gracilis	EG_transcript_59557
Q8K224	Euglena gracilis	EG_transcript_6334
Q8K224	Fonticula alba	XP_009493251.1
Q8K224	Goniomonas avonlea	comp60466_c0_seq2_6_ORF9_246
Q8K224	Goniomonas avonlea	g4817.t1
Q8K224	Guillardia theta CCMP2712	L1IUK8
Q8K224	Hemimastix kukwesjijk	3867_TR1359_c0_g1_i1
Q8K224	Klebsormidium nitens	kfl00017_0480
Q8K224	Leishmania major	LmjF.17.1250:mRNA-p1
Q8K224	Micromonas pusilla	56289
Q8K224	Monocercomonoides exilis	MONOS_12166
Q8K224	Mus musculus	A2BH46
Q8K224	Mus musculus	Q8K224
Q8K224	Naegleria gruberi	D2UXM4
Q8K224	Paraphelidium tribonemae	Partr_v1_DN27815_c1_g1_i1_m22725
Q8K224	Porphyra umbilicalis	OSX75094.1
Q8K224	Rattus norvegicus	A0A0G2JV51
Q8K224	Rattus norvegicus	D4AEB4
Q8K224	Rattus norvegicus	G3V752
Q8K224	Saccharomyces cerevisiae S288C	P53914
Q8K224	Stentor coeruleus	SteCoe_16024
Q8K224	Tetrahymena thermophila SB210	I7ME62
Q8K224	Thecamonas trahens	KNC50569
Q8K224	Thecamonas trahens	KNC55266
Q8K224	Toxoplasma gondii VEG	V4YZY2
Q8K224	Trichomonas vaginalis	A2EVG1
Q8K224	Trypanosoma brucei brucei TREU927	Tb927.5.2530:mRNA-p1
Q8K224	Vitrella brassicaformis CCMP3155	A0A0G4EF24
Q8N201	Dictyostelium discoideum	Q54NC8
Q8N201	Dictyostelium purpureum	F1A4U5
Q8N201	Ephydatia muelleri	Em0020g968a
Q8N201	Ephydatia muelleri	Em0020g969a
Q8N201	Mus musculus	A0A0G2JH17
Q8N201	Mus musculus	K3W4P2
Q8N201	Mus musculus	Q6P4S8
Q8N201	Rattus norvegicus	D3ZIT7
Q8N201	Rattus norvegicus	F1M8D7
Q8N201	Thecamonas trahens	KNC54503
Q8NBV4	Acanthamoeba castellanii	ACA1_052710-t26_1-p1
Q8NBV4	Arabidopsis thaliana	Q9SUW4
Q8NBV4	Chondrus crispus	XP_005715756.1
Q8NBV4	Corallochytrium limacisporum	Clim_evm17s166
Q8NBV4	Entamoeba histolytica	C4M8U7
Q8NBV4	Ephydatia muelleri	Em0016g256a
Q8NBV4	Ephydatia muelleri	Em0162g9a
Q8NBV4	Euglena gracilis	EG_transcript_34296
Q8NBV4	Goniomonas avonlea	comp22425_c0_seq1_6_ORF10_200
Q8NBV4	Klebsormidium nitens	kfl00352_0080
Q8NBV4	Leishmania major	LmjF.32.2290:mRNA-p1
Q8NBV4	Mus musculus	A0A0A6YWL5
Q8NBV4	Mus musculus	Q91WB2
Q8NBV4	Mus musculus	Q9D4F2
Q8NBV4	Porphyra umbilicalis	OSX77963.1
Q8NBV4	Rattus norvegicus	Q5FVJ3
Q8NBV4	Rattus norvegicus	Q66H88
Q8NC56	Mus musculus	E9QP59
Q8NC56	Mus musculus	Q6DVA0
Q8NC56	Mus musculus	Q9WU40
Q8NC56	Rattus norvegicus	F1LWZ8
Q8NC56	Rattus norvegicus	Q4KM57
Q8NF91	Mus musculus	A0A1L1SRV6
Q8NF91	Mus musculus	A0A1L1STC6
Q8NF91	Mus musculus	Q6ZWR6
Q8QZV7	Acanthamoeba castellanii	ACA1_219080-t26_1-p1
Q8QZV7	Dictyostelium discoideum	Q55BL8
Q8QZV7	Dictyostelium purpureum	F0ZAU5
Q8QZV7	Ephydatia muelleri	Em0001g1369a
Q8QZV7	Ephydatia muelleri	Em0001g1374a
Q8QZV7	Mus musculus	A0A0N4SVS8
Q8QZV7	Mus musculus	F6W761
Q8QZV7	Mus musculus	Q8QZV7
Q8QZV7	Rattus norvegicus	D4A6N9
Q8R127	Acanthamoeba castellanii	ACA1_038330-t26_1-p1
Q8R127	Arabidopsis thaliana	Q8LGI2
Q8R127	Bodo saltans	A0A0S4IJU8
Q8R127	Chlamydomonas reinhardtii	A8JF72
Q8R127	Chlamydomonas reinhardtii	A8JIP7
Q8R127	Corallochytrium limacisporum	Clim_evm2s56
Q8R127	Corallochytrium limacisporum	Clim_evm7s155
Q8R127	Corallochytrium limacisporum	Clim_evm95s236
Q8R127	Emiliania huxleyi	R1BAZ2
Q8R127	Emiliania huxleyi	R1D622
Q8R127	Emiliania huxleyi	R1DC00
Q8R127	Ephydatia muelleri	Em0018g78a
Q8R127	Euglena gracilis	EG_transcript_24640
Q8R127	Euglena gracilis	EG_transcript_5435
Q8R127	Euglena gracilis	EG_transcript_6878
Q8R127	Fonticula alba	XP_009493595.1
Q8R127	Goniomonas avonlea	comp33654_c0_seq1_6_ORF17_490
Q8R127	Goniomonas avonlea	comp69378_c0_seq1_6_ORF4_404
Q8R127	Goniomonas avonlea	comp69677_c0_seq1_6_ORF4_423
Q8R127	Guillardia theta CCMP2712	L1IKE6
Q8R127	Hemimastix kukwesjijk	7073_TR2419_c0_g1_i1
Q8R127	Hemimastix kukwesjijk	7074_TR2419_c0_g2_i1
Q8R127	Hemimastix kukwesjijk	7075_TR2419_c0_g2_i2
Q8R127	Klebsormidium nitens	kfl00086_0100
Q8R127	Klebsormidium nitens	kfl00199_0170
Q8R127	Klebsormidium nitens	kfl00466_0040
Q8R127	Leishmania major	LmjF.28.0380:mRNA-p1
Q8R127	Micromonas pusilla	37936
Q8R127	Micromonas pusilla	195640
Q8R127	Mus musculus	F6S0R8
Q8R127	Mus musculus	J3QNN5
Q8R127	Mus musculus	Q8R127
Q8R127	Naegleria gruberi	D2V2F8
Q8R127	Naegleria gruberi	D2VTU0
Q8R127	Rattus norvegicus	Q6AY30
Q8R127	Thecamonas trahens	KNC47764
Q8R127	Thecamonas trahens	KNC56372
Q8R127	Toxoplasma gondii VEG	B9PZR5
Q8R127	Vitrella brassicaformis CCMP3155	A0A0G4EEI3
Q8R127	Vitrella brassicaformis CCMP3155	A0A0G4EWP5
Q8R127	Vitrella brassicaformis CCMP3155	A0A0G4EWP6
Q8R2U2	Mus musculus	F6RAK6
Q8R2U2	Mus musculus	Q8R2U2
Q8R2U2	Rattus norvegicus	Q5I0D2
Q8VC30	Acanthamoeba castellanii	ACA1_374640-t26_1-p1
Q8VC30	Arabidopsis thaliana	F4HYF4
Q8VC30	Arabidopsis thaliana	Q494P3
Q8VC30	Bodo saltans	A0A0S4IPA3
Q8VC30	Chlamydomonas reinhardtii	A8JB14
Q8VC30	Chondrus crispus	XP_005715736.1
Q8VC30	Corallochytrium limacisporum	Clim_evm79s108
Q8VC30	Dictyostelium discoideum	Q55EE0
Q8VC30	Dictyostelium purpureum	F0ZM09
Q8VC30	Emiliania huxleyi	R1D4F3
Q8VC30	Ephydatia muelleri	Em0019g737a
Q8VC30	Ephydatia muelleri	Em0019g738a
Q8VC30	Euglena gracilis	EG_transcript_10327
Q8VC30	Goniomonas avonlea	comp56998_c1_seq4_6_ORF5_206
Q8VC30	Goniomonas avonlea	g17022.t1
Q8VC30	Hemimastix kukwesjijk	18654_TR6176_c0_g1_i1
Q8VC30	Klebsormidium nitens	kfl00006_0860
Q8VC30	Leishmania major	LmjF.10.0420:mRNA-p1
Q8VC30	Micromonas pusilla	44699
Q8VC30	Mus musculus	Q8VC30
Q8VC30	Naegleria gruberi	D2VUG3
Q8VC30	Porphyra umbilicalis	OSX73277.1
Q8VC30	Rattus norvegicus	Q4KLZ6
Q8VC30	Saccharomyces cerevisiae S288C	P43550
Q8VC30	Saccharomyces cerevisiae S288C	P54838
Q8VC30	Tetrahymena thermophila SB210	Q22M37
Q8VC30	Vitrella brassicaformis CCMP3155	A0A0G4ENY1
Q8VCB1	Batrachochytrium dendrobatidis JEL423	A0A177WWR3
Q8VCB1	Mus musculus	J3QPB5
Q8VCB1	Mus musculus	Q8VCB1
Q8VCB1	Rattus norvegicus	A0A140TAA8
Q8VCB1	Rattus norvegicus	Q6AXN4
Q8VCB1	Thecamonas trahens	KNC46141
Q8VDP4	Mus musculus	Q8CH18
Q8VDP4	Mus musculus	Q8VDP4
Q8VDP4	Rattus norvegicus	D4A2P1
Q8VDP4	Rattus norvegicus	F1LM55
Q8VDS4	Acanthamoeba castellanii	ACA1_106720-t26_1-p1
Q8VDS4	Batrachochytrium dendrobatidis JEL423	A0A177WN02
Q8VDS4	Batrachochytrium dendrobatidis JEL423	A0A177WNU1
Q8VDS4	Batrachochytrium dendrobatidis JEL423	A0A177WP77
Q8VDS4	Dictyostelium discoideum	Q54PG0
Q8VDS4	Dictyostelium purpureum	F0ZAL8
Q8VDS4	Ephydatia muelleri	Em0018g314a
Q8VDS4	Ephydatia muelleri	Em0018g323a
Q8VDS4	Mus musculus	A0A0R4J195
Q8VDS4	Mus musculus	Q8VDS4
Q8VDS4	Mus musculus	Q9CSU0
Q8VDS4	Rattus norvegicus	B5DEK0
Q8VDS4	Rattus norvegicus	D4AAU4
Q8VDS4	Thecamonas trahens	KNC52356
Q8WXH0	Mus musculus	E9QP46
Q8WXH0	Mus musculus	Q6DFZ2
Q8WXH0	Mus musculus	Q6ZWQ0
Q92604	Mus musculus	D3YVK0
Q92604	Mus musculus	E9QL80
Q92604	Mus musculus	Q91YX5
Q92604	Rattus norvegicus	F1LTX8
Q92604	Rattus norvegicus	Q6TXI6
Q9BTV4	Emiliania huxleyi	R1DD44
Q9BTV4	Emiliania huxleyi	R1DUI2
Q9BTV4	Ephydatia muelleri	Em0001g3784a
Q9BTV4	Ephydatia muelleri	Em0001g3823a
Q9BTV4	Ephydatia muelleri	Em0216g4a
Q9BTV4	Euglena gracilis	EG_transcript_5516
Q9BTV4	Goniomonas avonlea	comp35657_c0_seq1_6_ORF25_290
Q9BTV4	Goniomonas avonlea	comp51877_c0_seq1_6_ORF7_426
Q9BTV4	Goniomonas avonlea	comp57267_c1_seq1_6_ORF8_432
Q9BTV4	Hemimastix kukwesjijk	11381_TR3940_c0_g1_i1
Q9BTV4	Hemimastix kukwesjijk	23431_TR7856_c0_g8_i1
Q9BTV4	Micromonas pusilla	42080
Q9BTV4	Mus musculus	Q9DBS1
Q9BTV4	Naegleria gruberi	D2UXM3
Q9BTV4	Rattus norvegicus	Q5XIP9
Q9BTV4	Stentor coeruleus	SteCoe_20251
Q9BTV4	Stentor coeruleus	SteCoe_26341
Q9BTV4	Stentor coeruleus	SteCoe_97
Q9BTV4	Tetrahymena thermophila SB210	I7M141
Q9BTV4	Tetrahymena thermophila SB210	I7M6A4
Q9BTV4	Trichomonas vaginalis	A2EDH1
Q9BTV4	Vitrella brassicaformis CCMP3155	A0A0G4FTE1
Q9BUB7	Mus musculus	A0A0R4J272
Q9BUB7	Mus musculus	Q921N7
Q9BUB7	Rattus norvegicus	D3Z946
Q9CQN6	Batrachochytrium dendrobatidis JEL423	A0A177WFT9
Q9CQN6	Corallochytrium limacisporum	Clim_evm79s210
Q9CQN6	Ephydatia muelleri	Em0023g194a
Q9CQN6	Mus musculus	D3YV08
Q9CQN6	Mus musculus	P56983
Q9CQN6	Mus musculus	Q9CQN6
Q9CQN6	Rattus norvegicus	B0BNJ9
Q9CQN6	Rattus norvegicus	M0R701
Q9CQN6	Rattus norvegicus	Q924P2
Q9CQN6	Saccharomyces cerevisiae S288C	P47131
Q9CSU0	Acanthamoeba castellanii	ACA1_106720-t26_1-p1
Q9CSU0	Batrachochytrium dendrobatidis JEL423	A0A177WN02
Q9CSU0	Batrachochytrium dendrobatidis JEL423	A0A177WNU1
Q9CSU0	Batrachochytrium dendrobatidis JEL423	A0A177WP77
Q9CSU0	Dictyostelium discoideum	Q54PG0
Q9CSU0	Dictyostelium purpureum	F0ZR60
Q9CSU0	Ephydatia muelleri	Em0018g314a
Q9CSU0	Ephydatia muelleri	Em0018g323a
Q9CSU0	Mus musculus	A0A0R4J195
Q9CSU0	Mus musculus	Q8VDS4
Q9CSU0	Mus musculus	Q9CSU0
Q9CSU0	Rattus norvegicus	B5DEK0
Q9CSU0	Rattus norvegicus	D4AAU4
Q9D0Z3	Mus musculus	A0A0A0MQK8
Q9D0Z3	Mus musculus	Q9D0Z3
Q9D0Z3	Rattus norvegicus	A0A0G2K1Q4
Q9D0Z3	Rattus norvegicus	D3ZPB8
Q9DBA6	Mus musculus	A0A1W2P7A9
Q9DBA6	Mus musculus	Q9DBA6
Q9DBA6	Rattus norvegicus	B1H261
Q9DCZ9	Acanthamoeba castellanii	ACA1_306690-t26_1-p1
Q9DCZ9	Arabidopsis thaliana	Q8L9G7
Q9DCZ9	Batrachochytrium dendrobatidis JEL423	A0A177WQR4
Q9DCZ9	Corallochytrium limacisporum	Clim_evm17s47
Q9DCZ9	Ephydatia muelleri	Em0017g96a
Q9DCZ9	Fonticula alba	XP_009492849.1
Q9DCZ9	Goniomonas avonlea	comp56858_c1_seq1_6_ORF41_263
Q9DCZ9	Hemimastix kukwesjijk	26732_TR8989_c0_g1_i1
Q9DCZ9	Hemimastix kukwesjijk	26733_TR8989_c0_g2_i1
Q9DCZ9	Klebsormidium nitens	kfl00701_0010
Q9DCZ9	Mus musculus	Q4R1J7
Q9DCZ9	Mus musculus	Q8C7N7
Q9DCZ9	Mus musculus	Q9DCZ9
Q9DCZ9	Paraphelidium tribonemae	Partr_v1_DN25184_c0_g1_i1_m76728
Q9DCZ9	Paraphelidium tribonemae	Partr_v1_DN25184_c0_g1_i6_m76734
Q9DCZ9	Paraphelidium tribonemae	Partr_v1_DN25184_c0_g1_i7_m76735
Q9DCZ9	Rattus norvegicus	A0A0G2K6H8
Q9DCZ9	Rattus norvegicus	Q0PY50
Q9DCZ9	Rattus norvegicus	Q5PQQ3
Q9ERY9	Acanthamoeba castellanii	ACA1_219650-t26_1-p1
Q9ERY9	Acanthamoeba castellanii	ACA1_357490-t26_1-p1
Q9ERY9	Arabidopsis thaliana	O80594
Q9ERY9	Batrachochytrium dendrobatidis JEL423	A0A177WH66
Q9ERY9	Chlamydomonas reinhardtii	A8HS11
Q9ERY9	Corallochytrium limacisporum	Clim_evm33s202
Q9ERY9	Dictyostelium discoideum	Q54G55
Q9ERY9	Dictyostelium discoideum	Q54I19
Q9ERY9	Dictyostelium discoideum	Q552F9
Q9ERY9	Dictyostelium purpureum	F0ZF05
Q9ERY9	Dictyostelium purpureum	F0ZZT9
Q9ERY9	Fonticula alba	XP_009496850.1
Q9ERY9	Klebsormidium nitens	kfl00008_0420
Q9ERY9	Mus musculus	D3YUR8
Q9ERY9	Mus musculus	Q9ERY9
Q9ERY9	Paraphelidium tribonemae	Partr_v1_DN23025_c0_g1_i1_m26934
Q9ERY9	Rattus norvegicus	D3ZBN4
Q9ERY9	Saccharomyces cerevisiae S288C	P40030
Q9H0U3	Ephydatia muelleri	Em0022g229a
Q9H0U3	Mus musculus	A2ADH1
Q9H0U3	Mus musculus	F6WHL0
Q9H0U3	Mus musculus	Q9CQY5
Q9H0U3	Rattus norvegicus	A0A0G2K5G6
Q9H0U3	Rattus norvegicus	G3V9X8
Q9H0U3	Rattus norvegicus	O35777
Tb10.v4.0045:mRNA-p1	Acanthamoeba castellanii	ACA1_184250-t26_1-p1
Tb10.v4.0045:mRNA-p1	Acanthamoeba castellanii	ACA1_209830-t26_1-p1
Tb10.v4.0045:mRNA-p1	Acanthamoeba castellanii	ACA1_291550-t26_1-p1
Tb10.v4.0045:mRNA-p1	Arabidopsis thaliana	Q9FFH5
Tb10.v4.0045:mRNA-p1	Arabidopsis thaliana	Q9SIL6
Tb10.v4.0045:mRNA-p1	Arabidopsis thaliana	Q9ZNT7
Tb10.v4.0045:mRNA-p1	Batrachochytrium dendrobatidis JEL423	A0A177WG90
Tb10.v4.0045:mRNA-p1	Batrachochytrium dendrobatidis JEL423	A0A177WLW9
Tb10.v4.0045:mRNA-p1	Bodo saltans	A0A0S4IYJ7
Tb10.v4.0045:mRNA-p1	Bodo saltans	A0A0S4JRD4
Tb10.v4.0045:mRNA-p1	Chlamydomonas reinhardtii	A8I8V6
Tb10.v4.0045:mRNA-p1	Chlamydomonas reinhardtii	A8J633
Tb10.v4.0045:mRNA-p1	Chondrus crispus	XP_005709885.1
Tb10.v4.0045:mRNA-p1	Chondrus crispus	XP_005711436.1
Tb10.v4.0045:mRNA-p1	Corallochytrium limacisporum	Clim_evm14s253
Tb10.v4.0045:mRNA-p1	Corallochytrium limacisporum	Clim_evm25s33
Tb10.v4.0045:mRNA-p1	Dictyostelium discoideum	Q54GI9
Tb10.v4.0045:mRNA-p1	Dictyostelium discoideum	Q54Q31
Tb10.v4.0045:mRNA-p1	Dictyostelium purpureum	F0ZP25
Tb10.v4.0045:mRNA-p1	Dictyostelium purpureum	F1A4N8
Tb10.v4.0045:mRNA-p1	Emiliania huxleyi	R1EXU2
Tb10.v4.0045:mRNA-p1	Emiliania huxleyi	R1FPT0
Tb10.v4.0045:mRNA-p1	Ephydatia muelleri	Em0008g973a
Tb10.v4.0045:mRNA-p1	Ephydatia muelleri	Em0012g1031a
Tb10.v4.0045:mRNA-p1	Euglena gracilis	EG_transcript_16185
Tb10.v4.0045:mRNA-p1	Euglena gracilis	EG_transcript_24888
Tb10.v4.0045:mRNA-p1	Euglena gracilis	EG_transcript_58402
Tb10.v4.0045:mRNA-p1	Fonticula alba	XP_009493465.1
Tb10.v4.0045:mRNA-p1	Fonticula alba	XP_009497151.1
Tb10.v4.0045:mRNA-p1	Goniomonas avonlea	comp39885_c1_seq1_6_ORF27_316
Tb10.v4.0045:mRNA-p1	Goniomonas avonlea	comp67378_c0_seq1_6_ORF13_276
Tb10.v4.0045:mRNA-p1	Guillardia theta CCMP2712	L1IAM4
Tb10.v4.0045:mRNA-p1	Guillardia theta CCMP2712	L1JQR5
Tb10.v4.0045:mRNA-p1	Hemimastix kukwesjijk	23537_TR7895_c0_g1_i1
Tb10.v4.0045:mRNA-p1	Hemimastix kukwesjijk	23538_TR7895_c0_g1_i2
Tb10.v4.0045:mRNA-p1	Hemimastix kukwesjijk	24942_TR8397_c0_g1_i1
Tb10.v4.0045:mRNA-p1	Klebsormidium nitens	kfl00030_0020
Tb10.v4.0045:mRNA-p1	Klebsormidium nitens	kfl00270_0230
Tb10.v4.0045:mRNA-p1	Klebsormidium nitens	kfl00295_0100
Tb10.v4.0045:mRNA-p1	Leishmania major	LmjF.16.1610:mRNA-p1
Tb10.v4.0045:mRNA-p1	Leishmania major	LmjF.35.0070:mRNA-p1
Tb10.v4.0045:mRNA-p1	Micromonas pusilla	125708
Tb10.v4.0045:mRNA-p1	Micromonas pusilla	184549
Tb10.v4.0045:mRNA-p1	Mus musculus	O35129
Tb10.v4.0045:mRNA-p1	Mus musculus	P67778
Tb10.v4.0045:mRNA-p1	Mus musculus	Q5SQG5
Tb10.v4.0045:mRNA-p1	Naegleria gruberi	D2UXZ4
Tb10.v4.0045:mRNA-p1	Naegleria gruberi	D2V5Q3
Tb10.v4.0045:mRNA-p1	Naegleria gruberi	D2W2C5
Tb10.v4.0045:mRNA-p1	Paraphelidium tribonemae	Partr_v1_DN22988_c0_g1_i1_m42602
Tb10.v4.0045:mRNA-p1	Paraphelidium tribonemae	Partr_v1_DN27272_c1_g1_i1_m38389
Tb10.v4.0045:mRNA-p1	Paraphelidium tribonemae	Partr_v1_DN27272_c2_g1_i1_m38392
Tb10.v4.0045:mRNA-p1	Porphyra umbilicalis	OSX69099.1
Tb10.v4.0045:mRNA-p1	Porphyra umbilicalis	OSX76245.1
Tb10.v4.0045:mRNA-p1	Porphyra umbilicalis	OSX78257.1
Tb10.v4.0045:mRNA-p1	Rattus norvegicus	A0A0G2KB63
Tb10.v4.0045:mRNA-p1	Rattus norvegicus	D3ZFH6
Tb10.v4.0045:mRNA-p1	Rattus norvegicus	Q5XIH7
Tb10.v4.0045:mRNA-p1	Saccharomyces cerevisiae S288C	P40961
Tb10.v4.0045:mRNA-p1	Saccharomyces cerevisiae S288C	P50085
Tb10.v4.0045:mRNA-p1	Stentor coeruleus	SteCoe_11219
Tb10.v4.0045:mRNA-p1	Stentor coeruleus	SteCoe_31600
Tb10.v4.0045:mRNA-p1	Stentor coeruleus	SteCoe_9396
Tb10.v4.0045:mRNA-p1	Tetrahymena thermophila SB210	Q23RC5
Tb10.v4.0045:mRNA-p1	Tetrahymena thermophila SB210	Q24CY2
Tb10.v4.0045:mRNA-p1	Thecamonas trahens	KNC49759
Tb10.v4.0045:mRNA-p1	Thecamonas trahens	KNC53838
Tb10.v4.0045:mRNA-p1	Toxoplasma gondii VEG	A0A125YGC3
Tb10.v4.0045:mRNA-p1	Toxoplasma gondii VEG	B9PGD2
Tb10.v4.0045:mRNA-p1	Toxoplasma gondii VEG	B9PP22
Tb10.v4.0045:mRNA-p1	Trypanosoma brucei brucei TREU927	Tb10.v4.0045:mRNA-p1
Tb10.v4.0045:mRNA-p1	Trypanosoma brucei brucei TREU927	Tb927.10.4310:mRNA-p1
Tb10.v4.0045:mRNA-p1	Trypanosoma brucei brucei TREU927	Tb927.8.4810:mRNA-p1
Tb10.v4.0045:mRNA-p1	Vitrella brassicaformis CCMP3155	A0A0G4ER71
Tb10.v4.0045:mRNA-p1	Vitrella brassicaformis CCMP3155	A0A0G4GH73
Tb11.0400:mRNA-p1	Bodo saltans	A0A0S4IVH5
Tb11.0400:mRNA-p1	Bodo saltans	A0A0S4IXX7
Tb11.0400:mRNA-p1	Leishmania major	LmjF.28.0980:mRNA-p1
Tb11.0400:mRNA-p1	Leishmania major	LmjF.33.1070:mRNA-p1
Tb11.0400:mRNA-p1	Trypanosoma brucei brucei TREU927	Tb11.0300:mRNA-p1
Tb11.0400:mRNA-p1	Trypanosoma brucei brucei TREU927	Tb11.0400:mRNA-p1
Tb11.0400:mRNA-p1	Trypanosoma brucei brucei TREU927	Tb927.11.7700.1-p1
Tb927.1.860:mRNA-p1	Bodo saltans	A0A0S4J8Z8
Tb927.1.860:mRNA-p1	Leishmania major	LmjF.20.0240:mRNA-p1
Tb927.1.860:mRNA-p1	Trypanosoma brucei brucei TREU927	Tb927.1.860:mRNA-p1
Tb927.10.11220:mRNA-p1	Bodo saltans	A0A0S4IT58
Tb927.10.11220:mRNA-p1	Bodo saltans	A0A0S4IWP6
Tb927.10.11220:mRNA-p1	Trypanosoma brucei brucei TREU927	Tb927.10.11220:mRNA-p1
Tb927.10.11690:mRNA-p1	Leishmania major	LmjF.33.1080:mRNA-p1
Tb927.10.11690:mRNA-p1	Trypanosoma brucei brucei TREU927	Tb927.10.11690:mRNA-p1
Tb927.10.12240:mRNA-p1	Acanthamoeba castellanii	ACA1_071610-t26_1-p1
Tb927.10.12240:mRNA-p1	Bodo saltans	A0A0S4JNE8
Tb927.10.12240:mRNA-p1	Chondrus crispus	XP_005710089.1
Tb927.10.12240:mRNA-p1	Dictyostelium discoideum	Q54CD7
Tb927.10.12240:mRNA-p1	Dictyostelium discoideum	Q54Q55
Tb927.10.12240:mRNA-p1	Dictyostelium discoideum	Q54Q56
Tb927.10.12240:mRNA-p1	Dictyostelium purpureum	F0ZV76
Tb927.10.12240:mRNA-p1	Dictyostelium purpureum	F1A4D6
Tb927.10.12240:mRNA-p1	Emiliania huxleyi	R1CF93
Tb927.10.12240:mRNA-p1	Euglena gracilis	EG_transcript_18103
Tb927.10.12240:mRNA-p1	Fonticula alba	XP_009496596.1
Tb927.10.12240:mRNA-p1	Guillardia theta CCMP2712	L1ITC6
Tb927.10.12240:mRNA-p1	Klebsormidium nitens	kfl00144_0180
Tb927.10.12240:mRNA-p1	Leishmania major	LmjF.33.1590:mRNA-p1
Tb927.10.12240:mRNA-p1	Micromonas pusilla	122605
Tb927.10.12240:mRNA-p1	Naegleria gruberi	D2VB90
Tb927.10.12240:mRNA-p1	Paraphelidium tribonemae	Partr_v1_DN24236_c0_g1_i1_m36928
Tb927.10.12240:mRNA-p1	Porphyra umbilicalis	OSX68453.1
Tb927.10.12240:mRNA-p1	Thecamonas trahens	KNC46356
Tb927.10.12240:mRNA-p1	Trypanosoma brucei brucei TREU927	Tb927.10.12240:mRNA-p1
Tb927.10.12500:mRNA-p1	Acanthamoeba castellanii	ACA1_317170-t26_1-p1
Tb927.10.12500:mRNA-p1	Acanthamoeba castellanii	ACA1_389290-t26_1-p1
Tb927.10.12500:mRNA-p1	Arabidopsis thaliana	Q9LV11
Tb927.10.12500:mRNA-p1	Arabidopsis thaliana	Q9LY32
Tb927.10.12500:mRNA-p1	Arabidopsis thaliana	Q9SU58
Tb927.10.12500:mRNA-p1	Batrachochytrium dendrobatidis JEL423	A0A177WIS4
Tb927.10.12500:mRNA-p1	Batrachochytrium dendrobatidis JEL423	A0A177WQR9
Tb927.10.12500:mRNA-p1	Batrachochytrium dendrobatidis JEL423	A0A177WRG5
Tb927.10.12500:mRNA-p1	Bodo saltans	A0A0S4IUN3
Tb927.10.12500:mRNA-p1	Bodo saltans	A0A0S4IVK7
Tb927.10.12500:mRNA-p1	Bodo saltans	A0A0S4J8Q4
Tb927.10.12500:mRNA-p1	Chlamydomonas reinhardtii	A8IFH0
Tb927.10.12500:mRNA-p1	Chlamydomonas reinhardtii	A8IFK0
Tb927.10.12500:mRNA-p1	Chlamydomonas reinhardtii	Q93Z22
Tb927.10.12500:mRNA-p1	Corallochytrium limacisporum	Clim_evm20s229
Tb927.10.12500:mRNA-p1	Dictyostelium discoideum	P54679
Tb927.10.12500:mRNA-p1	Dictyostelium purpureum	F0Z9H4
Tb927.10.12500:mRNA-p1	Dictyostelium purpureum	F0ZM50
Tb927.10.12500:mRNA-p1	Emiliania huxleyi	R1DUG3
Tb927.10.12500:mRNA-p1	Emiliania huxleyi	R1DVT8
Tb927.10.12500:mRNA-p1	Emiliania huxleyi	R1E1R7
Tb927.10.12500:mRNA-p1	Euglena gracilis	EG_transcript_1241
Tb927.10.12500:mRNA-p1	Euglena gracilis	EG_transcript_1245
Tb927.10.12500:mRNA-p1	Euglena gracilis	EG_transcript_1290
Tb927.10.12500:mRNA-p1	Fonticula alba	XP_009495892.1
Tb927.10.12500:mRNA-p1	Goniomonas avonlea	comp28894_c0_seq1_6_ORF5_536
Tb927.10.12500:mRNA-p1	Goniomonas avonlea	comp28894_c1_seq1_6_ORF47_602
Tb927.10.12500:mRNA-p1	Goniomonas avonlea	comp63086_c0_seq1_6_ORF26_1069
Tb927.10.12500:mRNA-p1	Guillardia theta CCMP2712	L1I809
Tb927.10.12500:mRNA-p1	Guillardia theta CCMP2712	L1IXM4
Tb927.10.12500:mRNA-p1	Hemimastix kukwesjijk	27054_TR9091_c0_g1_i1
Tb927.10.12500:mRNA-p1	Hemimastix kukwesjijk	5537_TR1900_c0_g1_i1
Tb927.10.12500:mRNA-p1	Klebsormidium nitens	kfl00023_0090
Tb927.10.12500:mRNA-p1	Klebsormidium nitens	kfl00107_0030
Tb927.10.12500:mRNA-p1	Klebsormidium nitens	kfl00443_0040
Tb927.10.12500:mRNA-p1	Leishmania major	LmjF.04.1110:mRNA-p1
Tb927.10.12500:mRNA-p1	Leishmania major	LmjF.18.1510:mRNA-p1
Tb927.10.12500:mRNA-p1	Leishmania major	LmjF.18.1520:mRNA-p1
Tb927.10.12500:mRNA-p1	Micromonas pusilla	18050
Tb927.10.12500:mRNA-p1	Monocercomonoides exilis	MONOS_11823
Tb927.10.12500:mRNA-p1	Paraphelidium tribonemae	Partr_v1_DN24874_c0_g1_i1_m29535
Tb927.10.12500:mRNA-p1	Porphyra umbilicalis	OSX77916.1
Tb927.10.12500:mRNA-p1	Saccharomyces cerevisiae S288C	P05030
Tb927.10.12500:mRNA-p1	Saccharomyces cerevisiae S288C	P19657
Tb927.10.12500:mRNA-p1	Stentor coeruleus	SteCoe_28588
Tb927.10.12500:mRNA-p1	Stentor coeruleus	SteCoe_31176
Tb927.10.12500:mRNA-p1	Stentor coeruleus	SteCoe_32450
Tb927.10.12500:mRNA-p1	Thecamonas trahens	KNC47793
Tb927.10.12500:mRNA-p1	Thecamonas trahens	KNC54376
Tb927.10.12500:mRNA-p1	Toxoplasma gondii VEG	A0A125YHM4
Tb927.10.12500:mRNA-p1	Toxoplasma gondii VEG	A0A125YXI2
Tb927.10.12500:mRNA-p1	Toxoplasma gondii VEG	V5B360
Tb927.10.12500:mRNA-p1	Trichomonas vaginalis	A2FJ90
Tb927.10.12500:mRNA-p1	Trypanosoma brucei brucei TREU927	Tb927.10.12500:mRNA-p1
Tb927.10.12500:mRNA-p1	Trypanosoma brucei brucei TREU927	Tb927.10.12510:mRNA-p1
Tb927.10.12500:mRNA-p1	Vitrella brassicaformis CCMP3155	A0A0G4EHL2
Tb927.10.12500:mRNA-p1	Vitrella brassicaformis CCMP3155	A0A0G4FJA8
Tb927.10.12810:mRNA-p1	Acanthamoeba castellanii	ACA1_224490-t26_1-p1
Tb927.10.12810:mRNA-p1	Bodo saltans	A0A0S4JNN5
Tb927.10.12810:mRNA-p1	Guillardia theta CCMP2712	L1I7Y1
Tb927.10.12810:mRNA-p1	Hemimastix kukwesjijk	21325_TR7085_c0_g1_i1
Tb927.10.12810:mRNA-p1	Leishmania major	LmjF.18.1330:mRNA-p1
Tb927.10.12810:mRNA-p1	Thecamonas trahens	KNC53331
Tb927.10.12810:mRNA-p1	Trypanosoma brucei brucei TREU927	Tb927.10.12810:mRNA-p1
Tb927.10.12840:mRNA-p1	Acanthamoeba castellanii	ACA1_167340-t26_1-p1
Tb927.10.12840:mRNA-p1	Acanthamoeba castellanii	ACA1_274580-t26_1-p1
Tb927.10.12840:mRNA-p1	Acanthamoeba castellanii	ACA1_284210-t26_1-p1
Tb927.10.12840:mRNA-p1	Bodo saltans	A0A0S4JNY1
Tb927.10.12840:mRNA-p1	Chlamydomonas reinhardtii	A8J3F7
Tb927.10.12840:mRNA-p1	Chondrus crispus	XP_005713945.1
Tb927.10.12840:mRNA-p1	Chondrus crispus	XP_005716513.1
Tb927.10.12840:mRNA-p1	Corallochytrium limacisporum	Clim_evm10s226
Tb927.10.12840:mRNA-p1	Corallochytrium limacisporum	Clim_evm21s171
Tb927.10.12840:mRNA-p1	Dictyostelium discoideum	Q54PY7
Tb927.10.12840:mRNA-p1	Dictyostelium purpureum	F1A4R1
Tb927.10.12840:mRNA-p1	Emiliania huxleyi	R1CWC7
Tb927.10.12840:mRNA-p1	Ephydatia muelleri	Em0008g367a
Tb927.10.12840:mRNA-p1	Ephydatia muelleri	Em0008g368a
Tb927.10.12840:mRNA-p1	Ephydatia muelleri	Em0008g369a
Tb927.10.12840:mRNA-p1	Euglena gracilis	EG_transcript_12671
Tb927.10.12840:mRNA-p1	Euglena gracilis	EG_transcript_15350
Tb927.10.12840:mRNA-p1	Fonticula alba	XP_009494278.1
Tb927.10.12840:mRNA-p1	Fonticula alba	XP_009496438.1
Tb927.10.12840:mRNA-p1	Guillardia theta CCMP2712	L1IPD8
Tb927.10.12840:mRNA-p1	Klebsormidium nitens	kfl00527_0080
Tb927.10.12840:mRNA-p1	Leishmania major	LmjF.18.1260:mRNA-p1
Tb927.10.12840:mRNA-p1	Leishmania major	LmjF.18.1280:mRNA-p1
Tb927.10.12840:mRNA-p1	Leishmania major	LmjF.18.1300:mRNA-p1
Tb927.10.12840:mRNA-p1	Micromonas pusilla	38984
Tb927.10.12840:mRNA-p1	Micromonas pusilla	49774
Tb927.10.12840:mRNA-p1	Mus musculus	Q9CR62
Tb927.10.12840:mRNA-p1	Naegleria gruberi	D2VWP2
Tb927.10.12840:mRNA-p1	Naegleria gruberi	D2W5W7
Tb927.10.12840:mRNA-p1	Paraphelidium tribonemae	Partr_v1_DN27410_c0_g1_i1_m71611
Tb927.10.12840:mRNA-p1	Paraphelidium tribonemae	Partr_v1_DN27410_c0_g1_i2_m71614
Tb927.10.12840:mRNA-p1	Paraphelidium tribonemae	Partr_v1_DN27410_c0_g1_i3_m71616
Tb927.10.12840:mRNA-p1	Porphyra umbilicalis	OSX74377.1
Tb927.10.12840:mRNA-p1	Porphyra umbilicalis	OSX74378.1
Tb927.10.12840:mRNA-p1	Porphyra umbilicalis	OSX75952.1
Tb927.10.12840:mRNA-p1	Rattus norvegicus	G3V6H5
Tb927.10.12840:mRNA-p1	Rattus norvegicus	P97700
Tb927.10.12840:mRNA-p1	Saccharomyces cerevisiae S288C	Q06143
Tb927.10.12840:mRNA-p1	Stentor coeruleus	SteCoe_13087
Tb927.10.12840:mRNA-p1	Stentor coeruleus	SteCoe_27119
Tb927.10.12840:mRNA-p1	Tetrahymena thermophila SB210	Q22FZ3
Tb927.10.12840:mRNA-p1	Toxoplasma gondii VEG	B6KDT4
Tb927.10.12840:mRNA-p1	Trypanosoma brucei brucei TREU927	Tb927.10.12840:mRNA-p1
Tb927.10.12840:mRNA-p1	Vitrella brassicaformis CCMP3155	A0A0G4EQD3
Tb927.10.12840:mRNA-p1	Vitrella brassicaformis CCMP3155	A0A0G4FI07
Tb927.10.12840:mRNA-p1	Vitrella brassicaformis CCMP3155	A0A0G4GW21
Tb927.10.13290:mRNA-p1	Acanthamoeba castellanii	ACA1_170810-t26_1-p1
Tb927.10.13290:mRNA-p1	Arabidopsis thaliana	O82568
Tb927.10.13290:mRNA-p1	Bodo saltans	A0A0S4J4C6
Tb927.10.13290:mRNA-p1	Bodo saltans	A0A0S4J7L0
Tb927.10.13290:mRNA-p1	Carpediemonas membranifera	gene_1375
Tb927.10.13290:mRNA-p1	Carpediemonas membranifera	gene_13801
Tb927.10.13290:mRNA-p1	Carpediemonas membranifera	gene_9630
Tb927.10.13290:mRNA-p1	Chlamydomonas reinhardtii	Q6U9W9
Tb927.10.13290:mRNA-p1	Corallochytrium limacisporum	Clim_evm63s142
Tb927.10.13290:mRNA-p1	Dictyostelium discoideum	Q54XM0
Tb927.10.13290:mRNA-p1	Dictyostelium discoideum	Q8T2Q6
Tb927.10.13290:mRNA-p1	Dictyostelium purpureum	F0ZLJ0
Tb927.10.13290:mRNA-p1	Dictyostelium purpureum	F0ZTK2
Tb927.10.13290:mRNA-p1	Dictyostelium purpureum	F1A0H1
Tb927.10.13290:mRNA-p1	Entamoeba histolytica	C4LTG8
Tb927.10.13290:mRNA-p1	Entamoeba histolytica	C4MBH3
Tb927.10.13290:mRNA-p1	Euglena gracilis	EG_transcript_29601
Tb927.10.13290:mRNA-p1	Euglena gracilis	EG_transcript_8907
Tb927.10.13290:mRNA-p1	Fonticula alba	XP_009494251.1
Tb927.10.13290:mRNA-p1	Goniomonas avonlea	comp80498_c0_seq1_6_ORF10_415
Tb927.10.13290:mRNA-p1	Guillardia theta CCMP2712	L1K1Q3
Tb927.10.13290:mRNA-p1	Klebsormidium nitens	kfl00450_0090
Tb927.10.13290:mRNA-p1	Leishmania major	LmjF.18.0810:mRNA-p1
Tb927.10.13290:mRNA-p1	Mus musculus	Q80TA1
Tb927.10.13290:mRNA-p1	Mus musculus	Q8CET7
Tb927.10.13290:mRNA-p1	Naegleria gruberi	D2VAJ2
Tb927.10.13290:mRNA-p1	Naegleria gruberi	D2VEH8
Tb927.10.13290:mRNA-p1	Naegleria gruberi	D2VEZ9
Tb927.10.13290:mRNA-p1	Paraphelidium tribonemae	Partr_v1_DN26648_c1_g1_i2_m69533
Tb927.10.13290:mRNA-p1	Paraphelidium tribonemae	Partr_v1_DN27141_c0_g2_i2_m15765
Tb927.10.13290:mRNA-p1	Paraphelidium tribonemae	Partr_v1_DN27141_c0_g2_i5_m15773
Tb927.10.13290:mRNA-p1	Paraphelidium tribonemae	Partr_v1_DN27141_c0_g2_i6_m15777
Tb927.10.13290:mRNA-p1	Porphyra umbilicalis	OSX79238.1
Tb927.10.13290:mRNA-p1	Rattus norvegicus	A0A0G2JUD4
Tb927.10.13290:mRNA-p1	Rattus norvegicus	A0A0G2K5C9
Tb927.10.13290:mRNA-p1	Saccharomyces cerevisiae S288C	P22140
Tb927.10.13290:mRNA-p1	Stentor coeruleus	SteCoe_31495
Tb927.10.13290:mRNA-p1	Stentor coeruleus	SteCoe_596
Tb927.10.13290:mRNA-p1	Thecamonas trahens	KNC49560
Tb927.10.13290:mRNA-p1	Trichomonas vaginalis	A2ETJ8
Tb927.10.13290:mRNA-p1	Trichomonas vaginalis	A2EWT5
Tb927.10.13290:mRNA-p1	Trichomonas vaginalis	A2F799
Tb927.10.13290:mRNA-p1	Trypanosoma brucei brucei TREU927	Tb927.10.13290:mRNA-p1
Tb927.10.13290:mRNA-p1	Vitrella brassicaformis CCMP3155	A0A0G4EDX2
Tb927.10.13510:mRNA-p1	Acanthamoeba castellanii	ACA1_040710-t26_1-p1
Tb927.10.13510:mRNA-p1	Acanthamoeba castellanii	ACA1_107270-t26_1-p1
Tb927.10.13510:mRNA-p1	Arabidopsis thaliana	Q39102
Tb927.10.13510:mRNA-p1	Arabidopsis thaliana	Q84WU8
Tb927.10.13510:mRNA-p1	Bodo saltans	A0A0S4J3N2
Tb927.10.13510:mRNA-p1	Bodo saltans	A0A0S4JAH0
Tb927.10.13510:mRNA-p1	Bodo saltans	A0A0S4JGG9
Tb927.10.13510:mRNA-p1	Chlamydomonas reinhardtii	A8HPT4
Tb927.10.13510:mRNA-p1	Chondrus crispus	XP_005712975.1
Tb927.10.13510:mRNA-p1	Chondrus crispus	YP_007627352.1
Tb927.10.13510:mRNA-p1	Corallochytrium limacisporum	Clim_evm67s22
Tb927.10.13510:mRNA-p1	Dictyostelium discoideum	Q55GV8
Tb927.10.13510:mRNA-p1	Emiliania huxleyi	A0A0D3J2I0
Tb927.10.13510:mRNA-p1	Emiliania huxleyi	R1FP40
Tb927.10.13510:mRNA-p1	Ephydatia muelleri	Em0018g922a
Tb927.10.13510:mRNA-p1	Ephydatia muelleri	Em0018g934a
Tb927.10.13510:mRNA-p1	Fonticula alba	XP_009492589.1
Tb927.10.13510:mRNA-p1	Fonticula alba	XP_009493538.1
Tb927.10.13510:mRNA-p1	Fonticula alba	XP_009497663.1
Tb927.10.13510:mRNA-p1	Guillardia theta CCMP2712	L1IG52
Tb927.10.13510:mRNA-p1	Klebsormidium nitens	kfl00201_0150
Tb927.10.13510:mRNA-p1	Leishmania major	LmjF.18.0610:mRNA-p1
Tb927.10.13510:mRNA-p1	Leishmania major	LmjF.19.1590:mRNA-p1
Tb927.10.13510:mRNA-p1	Leishmania major	LmjF.32.1500:mRNA-p1
Tb927.10.13510:mRNA-p1	Micromonas pusilla	179229
Tb927.10.13510:mRNA-p1	Micromonas pusilla	203299
Tb927.10.13510:mRNA-p1	Mus musculus	Q8JZQ2
Tb927.10.13510:mRNA-p1	Mus musculus	Q920A7
Tb927.10.13510:mRNA-p1	Porphyra umbilicalis	ASN78799.1
Tb927.10.13510:mRNA-p1	Porphyra umbilicalis	OSX72638.1
Tb927.10.13510:mRNA-p1	Rattus norvegicus	D3ZZ20
Tb927.10.13510:mRNA-p1	Rattus norvegicus	F1LN92
Tb927.10.13510:mRNA-p1	Saccharomyces cerevisiae S288C	P39925
Tb927.10.13510:mRNA-p1	Tetrahymena thermophila SB210	Q22DB3
Tb927.10.13510:mRNA-p1	Tetrahymena thermophila SB210	Q22NW7
Tb927.10.13510:mRNA-p1	Thecamonas trahens	KNC51773
Tb927.10.13510:mRNA-p1	Toxoplasma gondii VEG	A0A0F7UWQ2
Tb927.10.13510:mRNA-p1	Toxoplasma gondii VEG	B9QFU9
Tb927.10.13510:mRNA-p1	Trypanosoma brucei brucei TREU927	Tb11.v5.0397.1-p1
Tb927.10.13510:mRNA-p1	Trypanosoma brucei brucei TREU927	Tb927.10.13510:mRNA-p1
Tb927.10.13510:mRNA-p1	Trypanosoma brucei brucei TREU927	Tb927.10.16150:mRNA-p1
Tb927.10.13510:mRNA-p1	Vitrella brassicaformis CCMP3155	A0A0G4F3I8
Tb927.10.14830:mRNA-p1	Acanthamoeba castellanii	ACA1_128450-t26_1-p1
Tb927.10.14830:mRNA-p1	Arabidopsis thaliana	O49447
Tb927.10.14830:mRNA-p1	Arabidopsis thaliana	P31167
Tb927.10.14830:mRNA-p1	Arabidopsis thaliana	P40941
Tb927.10.14830:mRNA-p1	Batrachochytrium dendrobatidis JEL423	A0A177WAF5
Tb927.10.14830:mRNA-p1	Bodo saltans	A0A0S4IYL3
Tb927.10.14830:mRNA-p1	Bodo saltans	A0A0S4IZ65
Tb927.10.14830:mRNA-p1	Bodo saltans	A0A0S4KET9
Tb927.10.14830:mRNA-p1	Carpediemonas membranifera	gene_14715
Tb927.10.14830:mRNA-p1	Chlamydomonas reinhardtii	A8J1B6
Tb927.10.14830:mRNA-p1	Corallochytrium limacisporum	Clim_evm16s55
Tb927.10.14830:mRNA-p1	Ephydatia muelleri	Em0014g22a
Tb927.10.14830:mRNA-p1	Fonticula alba	XP_009496938.1
Tb927.10.14830:mRNA-p1	Guillardia theta CCMP2712	L1IZ23
Tb927.10.14830:mRNA-p1	Klebsormidium nitens	kfl00594_0040
Tb927.10.14830:mRNA-p1	Leishmania major	LmjF.19.0200:mRNA-p1
Tb927.10.14830:mRNA-p1	Leishmania major	LmjF.19.0210:mRNA-p1
Tb927.10.14830:mRNA-p1	Micromonas pusilla	46279
Tb927.10.14830:mRNA-p1	Paraphelidium tribonemae	Partr_v1_DN22656_c0_g2_i1_m5272
Tb927.10.14830:mRNA-p1	Paraphelidium tribonemae	Partr_v1_DN24123_c0_g1_i1_m71156
Tb927.10.14830:mRNA-p1	Paraphelidium tribonemae	Partr_v1_DN24123_c0_g1_i2_m71158
Tb927.10.14830:mRNA-p1	Saccharomyces cerevisiae S288C	P04710
Tb927.10.14830:mRNA-p1	Saccharomyces cerevisiae S288C	P18238
Tb927.10.14830:mRNA-p1	Saccharomyces cerevisiae S288C	P18239
Tb927.10.14830:mRNA-p1	Tetrahymena thermophila SB210	Q22M56
Tb927.10.14830:mRNA-p1	Tetrahymena thermophila SB210	Q23CV9
Tb927.10.14830:mRNA-p1	Trypanosoma brucei brucei TREU927	Tb927.10.14820:mRNA-p1
Tb927.10.14830:mRNA-p1	Trypanosoma brucei brucei TREU927	Tb927.10.14830:mRNA-p1
Tb927.10.14830:mRNA-p1	Trypanosoma brucei brucei TREU927	Tb927.10.14840:mRNA-p1
Tb927.10.15430:mRNA-p1	Bodo saltans	A0A0S4IWB8
Tb927.10.15430:mRNA-p1	Euglena gracilis	EG_transcript_8531
Tb927.10.15430:mRNA-p1	Trypanosoma brucei brucei TREU927	Tb927.10.15430:mRNA-p1
Tb927.10.3430:mRNA-p1	Bodo saltans	A0A0S4IV07
Tb927.10.3430:mRNA-p1	Leishmania major	LmjF.03.0470:mRNA-p1
Tb927.10.3430:mRNA-p1	Trypanosoma brucei brucei TREU927	Tb927.10.3430:mRNA-p1
Tb927.10.3640:mRNA-p1	Bodo saltans	A0A0S4IWC3
Tb927.10.3640:mRNA-p1	Leishmania major	LmjF.35.0840:mRNA-p1
Tb927.10.3640:mRNA-p1	Trypanosoma brucei brucei TREU927	Tb927.10.3640:mRNA-p1
Tb927.10.4240:mRNA-p1	Leishmania major	LmjF.35.0140:mRNA-p1
Tb927.10.4240:mRNA-p1	Trypanosoma brucei brucei TREU927	Tb927.10.4240:mRNA-p1
Tb927.10.4760:mRNA-p1	Acanthamoeba castellanii	ACA1_060190-t26_1-p1
Tb927.10.4760:mRNA-p1	Arabidopsis thaliana	Q9SU27
Tb927.10.4760:mRNA-p1	Batrachochytrium dendrobatidis JEL423	A0A177WSN8
Tb927.10.4760:mRNA-p1	Bodo saltans	A0A0S4JI82
Tb927.10.4760:mRNA-p1	Chlamydomonas reinhardtii	A8J1G4
Tb927.10.4760:mRNA-p1	Chondrus crispus	XP_005711734.1
Tb927.10.4760:mRNA-p1	Chondrus crispus	XP_005713454.1
Tb927.10.4760:mRNA-p1	Chondrus crispus	XP_005713832.1
Tb927.10.4760:mRNA-p1	Corallochytrium limacisporum	Clim_evm11s70
Tb927.10.4760:mRNA-p1	Dictyostelium discoideum	Q54YN3
Tb927.10.4760:mRNA-p1	Dictyostelium purpureum	F0ZFR6
Tb927.10.4760:mRNA-p1	Emiliania huxleyi	R1BJ55
Tb927.10.4760:mRNA-p1	Entamoeba histolytica	C4LSX6
Tb927.10.4760:mRNA-p1	Ephydatia muelleri	Em0014g25a
Tb927.10.4760:mRNA-p1	Ephydatia muelleri	Em0014g27a
Tb927.10.4760:mRNA-p1	Euglena gracilis	EG_transcript_24958
Tb927.10.4760:mRNA-p1	Fonticula alba	XP_009497126.1
Tb927.10.4760:mRNA-p1	Goniomonas avonlea	comp52430_c0_seq1_6_ORF10_204
Tb927.10.4760:mRNA-p1	Guillardia theta CCMP2712	L1I5Y2
Tb927.10.4760:mRNA-p1	Klebsormidium nitens	kfl00112_0190
Tb927.10.4760:mRNA-p1	Leishmania major	LmjF.36.0360:mRNA-p1
Tb927.10.4760:mRNA-p1	Micromonas pusilla	155838
Tb927.10.4760:mRNA-p1	Mus musculus	Q99KI3
Tb927.10.4760:mRNA-p1	Naegleria gruberi	D2VIZ3
Tb927.10.4760:mRNA-p1	Paraphelidium tribonemae	Partr_v1_DN23997_c0_g1_i1_m49122
Tb927.10.4760:mRNA-p1	Rattus norvegicus	Q5U2V8
Tb927.10.4760:mRNA-p1	Saccharomyces cerevisiae S288C	P36039
Tb927.10.4760:mRNA-p1	Stentor coeruleus	SteCoe_24650
Tb927.10.4760:mRNA-p1	Stentor coeruleus	SteCoe_9122
Tb927.10.4760:mRNA-p1	Tetrahymena thermophila SB210	Q23A34
Tb927.10.4760:mRNA-p1	Thecamonas trahens	KNC49762
Tb927.10.4760:mRNA-p1	Toxoplasma gondii VEG	B9PHI9
Tb927.10.4760:mRNA-p1	Trypanosoma brucei brucei TREU927	Tb927.10.4760:mRNA-p1
Tb927.10.4760:mRNA-p1	Vitrella brassicaformis CCMP3155	A0A0G4EEZ5
Tb927.10.5400:mRNA-p1	Leishmania major	LmjF.36.1020:mRNA-p1
Tb927.10.5400:mRNA-p1	Trypanosoma brucei brucei TREU927	Tb927.10.5400:mRNA-p1
Tb927.10.7100:mRNA-p1	Acanthamoeba castellanii	ACA1_054460-t26_1-p1
Tb927.10.7100:mRNA-p1	Acanthamoeba castellanii	ACA1_057250-t26_1-p1
Tb927.10.7100:mRNA-p1	Acanthamoeba castellanii	ACA1_186740-t26_1-p1
Tb927.10.7100:mRNA-p1	Arabidopsis thaliana	Q3EBF7
Tb927.10.7100:mRNA-p1	Batrachochytrium dendrobatidis JEL423	A0A177W7Y4
Tb927.10.7100:mRNA-p1	Batrachochytrium dendrobatidis JEL423	A0A177WGS5
Tb927.10.7100:mRNA-p1	Bodo saltans	A0A0S4IVF3
Tb927.10.7100:mRNA-p1	Bodo saltans	A0A0S4KLP1
Tb927.10.7100:mRNA-p1	Chlamydomonas reinhardtii	I2CYZ4
Tb927.10.7100:mRNA-p1	Chlamydomonas reinhardtii	Q2HWK7
Tb927.10.7100:mRNA-p1	Chondrus crispus	XP_005711400.1
Tb927.10.7100:mRNA-p1	Chondrus crispus	XP_005713430.1
Tb927.10.7100:mRNA-p1	Corallochytrium limacisporum	Clim_evm10s14
Tb927.10.7100:mRNA-p1	Corallochytrium limacisporum	Clim_evm13s209
Tb927.10.7100:mRNA-p1	Corallochytrium limacisporum	Clim_evm18s149
Tb927.10.7100:mRNA-p1	Dictyostelium discoideum	O96099
Tb927.10.7100:mRNA-p1	Dictyostelium discoideum	Q1ZXQ5
Tb927.10.7100:mRNA-p1	Dictyostelium discoideum	Q9Y1W0
Tb927.10.7100:mRNA-p1	Dictyostelium purpureum	F0ZDC0
Tb927.10.7100:mRNA-p1	Dictyostelium purpureum	F0ZKI6
Tb927.10.7100:mRNA-p1	Dictyostelium purpureum	F0ZX99
Tb927.10.7100:mRNA-p1	Emiliania huxleyi	R1CUH5
Tb927.10.7100:mRNA-p1	Emiliania huxleyi	R1DQT9
Tb927.10.7100:mRNA-p1	Emiliania huxleyi	R1FB54
Tb927.10.7100:mRNA-p1	Ephydatia muelleri	Em0001g259a
Tb927.10.7100:mRNA-p1	Ephydatia muelleri	Em0017g556a
Tb927.10.7100:mRNA-p1	Ephydatia muelleri	Em0018g599a
Tb927.10.7100:mRNA-p1	Euglena gracilis	EG_transcript_2988
Tb927.10.7100:mRNA-p1	Euglena gracilis	EG_transcript_6226
Tb927.10.7100:mRNA-p1	Euglena gracilis	EG_transcript_7681
Tb927.10.7100:mRNA-p1	Fonticula alba	XP_009492935.1
Tb927.10.7100:mRNA-p1	Fonticula alba	XP_009494975.1
Tb927.10.7100:mRNA-p1	Goniomonas avonlea	comp65219_c0_seq1_6_ORF17_407
Tb927.10.7100:mRNA-p1	Goniomonas avonlea	g15090.t1
Tb927.10.7100:mRNA-p1	Goniomonas avonlea	g22033.t1
Tb927.10.7100:mRNA-p1	Guillardia theta CCMP2712	L1IKH1
Tb927.10.7100:mRNA-p1	Guillardia theta CCMP2712	L1IPI2
Tb927.10.7100:mRNA-p1	Guillardia theta CCMP2712	L1JV26
Tb927.10.7100:mRNA-p1	Hemimastix kukwesjijk	23870_TR8013_c0_g1_i1
Tb927.10.7100:mRNA-p1	Hemimastix kukwesjijk	23871_TR8013_c0_g2_i1
Tb927.10.7100:mRNA-p1	Hemimastix kukwesjijk	23872_TR8013_c0_g3_i1
Tb927.10.7100:mRNA-p1	Hemimastix kukwesjijk	23873_TR8013_c0_g4_i1
Tb927.10.7100:mRNA-p1	Hemimastix kukwesjijk	23874_TR8013_c0_g5_i1
Tb927.10.7100:mRNA-p1	Hemimastix kukwesjijk	23875_TR8013_c0_g6_i1
Tb927.10.7100:mRNA-p1	Klebsormidium nitens	kfl00021_0130
Tb927.10.7100:mRNA-p1	Klebsormidium nitens	kfl00041_0180
Tb927.10.7100:mRNA-p1	Klebsormidium nitens	kfl00206_0050
Tb927.10.7100:mRNA-p1	Leishmania major	LmjF.07.1090:mRNA-p1
Tb927.10.7100:mRNA-p1	Leishmania major	LmjF.14.1340:mRNA-p1
Tb927.10.7100:mRNA-p1	Leishmania major	LmjF.36.6950:mRNA-p1
Tb927.10.7100:mRNA-p1	Micromonas pusilla	60778
Tb927.10.7100:mRNA-p1	Micromonas pusilla	148320
Tb927.10.7100:mRNA-p1	Micromonas pusilla	150950
Tb927.10.7100:mRNA-p1	Mus musculus	Q920L1
Tb927.10.7100:mRNA-p1	Mus musculus	Q9JJE7
Tb927.10.7100:mRNA-p1	Naegleria gruberi	D2UZT2
Tb927.10.7100:mRNA-p1	Naegleria gruberi	D2V6X7
Tb927.10.7100:mRNA-p1	Naegleria gruberi	D2VPD8
Tb927.10.7100:mRNA-p1	Paraphelidium tribonemae	Partr_v1_DN25206_c0_g1_i1_m16906
Tb927.10.7100:mRNA-p1	Paraphelidium tribonemae	Partr_v1_DN28980_c1_g1_i1_m25823
Tb927.10.7100:mRNA-p1	Paraphelidium tribonemae	Partr_v1_DN28980_c1_g1_i2_m25824
Tb927.10.7100:mRNA-p1	Porphyra umbilicalis	OSX69005.1
Tb927.10.7100:mRNA-p1	Porphyra umbilicalis	OSX76299.1
Tb927.10.7100:mRNA-p1	Rattus norvegicus	Q920R3
Tb927.10.7100:mRNA-p1	Rattus norvegicus	Q9Z122
Tb927.10.7100:mRNA-p1	Stentor coeruleus	SteCoe_29735
Tb927.10.7100:mRNA-p1	Tetrahymena thermophila SB210	Q23K21
Tb927.10.7100:mRNA-p1	Thecamonas trahens	KNC46414
Tb927.10.7100:mRNA-p1	Thecamonas trahens	KNC53610
Tb927.10.7100:mRNA-p1	Thecamonas trahens	KNC53791
Tb927.10.7100:mRNA-p1	Trypanosoma brucei brucei TREU927	Tb11.v5.0580.1-p1
Tb927.10.7100:mRNA-p1	Trypanosoma brucei brucei TREU927	Tb927.10.7100:mRNA-p1
Tb927.10.7100:mRNA-p1	Vitrella brassicaformis CCMP3155	A0A0G4EKH5
Tb927.10.7100:mRNA-p1	Vitrella brassicaformis CCMP3155	A0A0G4GF57
Tb927.10.7400:mRNA-p1	Trypanosoma brucei brucei TREU927	Tb927.10.7400:mRNA-p1
Tb927.10.7750:mRNA-p1	Bodo saltans	A0A0S4IY70
Tb927.10.7750:mRNA-p1	Leishmania major	LmjF.36.6440:mRNA-p1
Tb927.10.7750:mRNA-p1	Trypanosoma brucei brucei TREU927	Tb927.10.7750:mRNA-p1
Tb927.10.8160:mRNA-p1	Trypanosoma brucei brucei TREU927	Tb927.10.8160:mRNA-p1
Tb927.10.8530:mRNA-p1	Arabidopsis thaliana	Q0WVE9
Tb927.10.8530:mRNA-p1	Bodo saltans	A0A0S4JDF9
Tb927.10.8530:mRNA-p1	Bodo saltans	A0A0S4JEY7
Tb927.10.8530:mRNA-p1	Bodo saltans	A0A0S4JH90
Tb927.10.8530:mRNA-p1	Dictyostelium purpureum	F0ZSR2
Tb927.10.8530:mRNA-p1	Emiliania huxleyi	R1EVH8
Tb927.10.8530:mRNA-p1	Emiliania huxleyi	R1G655
Tb927.10.8530:mRNA-p1	Euglena gracilis	EG_transcript_10242
Tb927.10.8530:mRNA-p1	Euglena gracilis	EG_transcript_7713
Tb927.10.8530:mRNA-p1	Klebsormidium nitens	kfl00844_0010
Tb927.10.8530:mRNA-p1	Leishmania major	LmjF.36.6280:mRNA-p1
Tb927.10.8530:mRNA-p1	Leishmania major	LmjF.36.6290:mRNA-p1
Tb927.10.8530:mRNA-p1	Leishmania major	LmjF.36.6300:mRNA-p1
Tb927.10.8530:mRNA-p1	Naegleria gruberi	D2V3X7
Tb927.10.8530:mRNA-p1	Naegleria gruberi	D2V9S1
Tb927.10.8530:mRNA-p1	Saccharomyces cerevisiae S288C	P38142
Tb927.10.8530:mRNA-p1	Stentor coeruleus	SteCoe_4661
Tb927.10.8530:mRNA-p1	Stentor coeruleus	SteCoe_603
Tb927.10.8530:mRNA-p1	Tetrahymena thermophila SB210	Q22Y64
Tb927.10.8530:mRNA-p1	Trichomonas vaginalis	A2EW06
Tb927.10.8530:mRNA-p1	Trypanosoma brucei brucei TREU927	Tb11.v5.0331.1-p1
Tb927.10.8530:mRNA-p1	Trypanosoma brucei brucei TREU927	Tb11.v5.0332.1-p1
Tb927.10.8530:mRNA-p1	Trypanosoma brucei brucei TREU927	Tb927.10.8490:mRNA-p1
Tb927.10.8530:mRNA-p1	Trypanosoma brucei brucei TREU927	Tb927.10.8500:mRNA-p1
Tb927.10.8530:mRNA-p1	Trypanosoma brucei brucei TREU927	Tb927.10.8510:mRNA-p1
Tb927.10.8530:mRNA-p1	Trypanosoma brucei brucei TREU927	Tb927.10.8520:mRNA-p1
Tb927.10.8530:mRNA-p1	Trypanosoma brucei brucei TREU927	Tb927.10.8530:mRNA-p1
Tb927.10.8530:mRNA-p1	Vitrella brassicaformis CCMP3155	A0A0G4FGD1
Tb927.10.8730:mRNA-p1	Acanthamoeba castellanii	ACA1_106750-t26_1-p1
Tb927.10.8730:mRNA-p1	Arabidopsis thaliana	F4I8V6
Tb927.10.8730:mRNA-p1	Arabidopsis thaliana	Q8L6Y8
Tb927.10.8730:mRNA-p1	Arabidopsis thaliana	Q9LRN0
Tb927.10.8730:mRNA-p1	Batrachochytrium dendrobatidis JEL423	A0A177W8E8
Tb927.10.8730:mRNA-p1	Bodo saltans	A0A0S4IL12
Tb927.10.8730:mRNA-p1	Bodo saltans	A0A0S4JQ43
Tb927.10.8730:mRNA-p1	Chlamydomonas reinhardtii	A8HQL6
Tb927.10.8730:mRNA-p1	Chlamydomonas reinhardtii	A8HTY7
Tb927.10.8730:mRNA-p1	Chlamydomonas reinhardtii	A8JH17
Tb927.10.8730:mRNA-p1	Chondrus crispus	XP_005714987.1
Tb927.10.8730:mRNA-p1	Corallochytrium limacisporum	Clim_evm7s14
Tb927.10.8730:mRNA-p1	Dictyostelium discoideum	Q55G83
Tb927.10.8730:mRNA-p1	Dictyostelium purpureum	F0ZZ24
Tb927.10.8730:mRNA-p1	Emiliania huxleyi	R1E130
Tb927.10.8730:mRNA-p1	Emiliania huxleyi	R1E857
Tb927.10.8730:mRNA-p1	Emiliania huxleyi	R1EBL5
Tb927.10.8730:mRNA-p1	Ephydatia muelleri	Em0022g207a
Tb927.10.8730:mRNA-p1	Euglena gracilis	EG_transcript_6781
Tb927.10.8730:mRNA-p1	Euglena gracilis	EG_transcript_7940
Tb927.10.8730:mRNA-p1	Euglena gracilis	EG_transcript_8875
Tb927.10.8730:mRNA-p1	Fonticula alba	XP_009493139.1
Tb927.10.8730:mRNA-p1	Goniomonas avonlea	asmbl_17895|m.9542
Tb927.10.8730:mRNA-p1	Goniomonas avonlea	asmbl_17896|m.13641
Tb927.10.8730:mRNA-p1	Goniomonas avonlea	comp67727_c0_seq2_6_ORF26_624
Tb927.10.8730:mRNA-p1	Guillardia theta CCMP2712	L1IDQ0
Tb927.10.8730:mRNA-p1	Guillardia theta CCMP2712	L1ILD2
Tb927.10.8730:mRNA-p1	Guillardia theta CCMP2712	L1K0R0
Tb927.10.8730:mRNA-p1	Klebsormidium nitens	kfl00052_0440
Tb927.10.8730:mRNA-p1	Klebsormidium nitens	kfl00216_0030
Tb927.10.8730:mRNA-p1	Leishmania major	LmjF.10.0600:mRNA-p1
Tb927.10.8730:mRNA-p1	Leishmania major	LmjF.36.6090:mRNA-p1
Tb927.10.8730:mRNA-p1	Micromonas pusilla	19774
Tb927.10.8730:mRNA-p1	Micromonas pusilla	32463
Tb927.10.8730:mRNA-p1	Micromonas pusilla	206902
Tb927.10.8730:mRNA-p1	Mus musculus	A0A0R4J1X6
Tb927.10.8730:mRNA-p1	Mus musculus	E9QL72
Tb927.10.8730:mRNA-p1	Mus musculus	Q6NSR3
Tb927.10.8730:mRNA-p1	Naegleria gruberi	D2VP70
Tb927.10.8730:mRNA-p1	Paraphelidium tribonemae	Partr_v1_DN26612_c3_g2_i1_m68862
Tb927.10.8730:mRNA-p1	Paraphelidium tribonemae	Partr_v1_DN26612_c3_g2_i2_m68864
Tb927.10.8730:mRNA-p1	Porphyra umbilicalis	OSX80977.1
Tb927.10.8730:mRNA-p1	Rattus norvegicus	B1WBW8
Tb927.10.8730:mRNA-p1	Rattus norvegicus	D3ZRE6
Tb927.10.8730:mRNA-p1	Saccharomyces cerevisiae S288C	Q02981
Tb927.10.8730:mRNA-p1	Trypanosoma brucei brucei TREU927	Tb927.10.8730:mRNA-p1
Tb927.10.8730:mRNA-p1	Trypanosoma brucei brucei TREU927	Tb927.8.4000.2:mRNA-p1
Tb927.10.8730:mRNA-p1	Vitrella brassicaformis CCMP3155	A0A0G4E9Q0
Tb927.10.8730:mRNA-p1	Vitrella brassicaformis CCMP3155	A0A0G4EYC8
Tb927.10.8730:mRNA-p1	Vitrella brassicaformis CCMP3155	A0A0G4G1H6
Tb927.10.9080:mRNA-p1	Arabidopsis thaliana	F4KIL8
Tb927.10.9080:mRNA-p1	Arabidopsis thaliana	Q5FV41
Tb927.10.9080:mRNA-p1	Arabidopsis thaliana	Q9SQN2
Tb927.10.9080:mRNA-p1	Chlamydomonas reinhardtii	A8IM62
Tb927.10.9080:mRNA-p1	Chlamydomonas reinhardtii	A8JCW3
Tb927.10.9080:mRNA-p1	Emiliania huxleyi	R1C030
Tb927.10.9080:mRNA-p1	Emiliania huxleyi	R1E9E3
Tb927.10.9080:mRNA-p1	Klebsormidium nitens	kfl00019_0010
Tb927.10.9080:mRNA-p1	Klebsormidium nitens	kfl00251_0160
Tb927.10.9080:mRNA-p1	Klebsormidium nitens	kfl00513_0130
Tb927.10.9080:mRNA-p1	Leishmania major	LmjF.10.0380:mRNA-p1
Tb927.10.9080:mRNA-p1	Leishmania major	LmjF.10.0385:mRNA-p1
Tb927.10.9080:mRNA-p1	Leishmania major	LmjF.10.0400:mRNA-p1
Tb927.10.9080:mRNA-p1	Micromonas pusilla	44808
Tb927.10.9080:mRNA-p1	Porphyra umbilicalis	OSX78875.1
Tb927.10.9080:mRNA-p1	Stentor coeruleus	SteCoe_18506
Tb927.10.9080:mRNA-p1	Stentor coeruleus	SteCoe_25237
Tb927.10.9080:mRNA-p1	Trypanosoma brucei brucei TREU927	Tb927.10.9080:mRNA-p1
Tb927.11.11520:mRNA-p1	Acanthamoeba castellanii	ACA1_053960-t26_1-p1
Tb927.11.11520:mRNA-p1	Acanthamoeba castellanii	ACA1_279800-t26_1-p1
Tb927.11.11520:mRNA-p1	Bodo saltans	A0A0S4IU25
Tb927.11.11520:mRNA-p1	Goniomonas avonlea	g718.t1
Tb927.11.11520:mRNA-p1	Leishmania major	LmjF.24.0150:mRNA-p1
Tb927.11.11520:mRNA-p1	Leishmania major	LmjF.28.2250:mRNA-p1
Tb927.11.11520:mRNA-p1	Leishmania major	LmjF.28.2260:mRNA-p1
Tb927.11.11520:mRNA-p1	Stentor coeruleus	SteCoe_15795
Tb927.11.11520:mRNA-p1	Stentor coeruleus	SteCoe_21535
Tb927.11.11520:mRNA-p1	Stentor coeruleus	SteCoe_29816
Tb927.11.11520:mRNA-p1	Trypanosoma brucei brucei TREU927	Tb927.11.11520:mRNA-p1
Tb927.11.11740:mRNA-p1	Bodo saltans	A0A0S4JJK3
Tb927.11.11740:mRNA-p1	Leishmania major	LmjF.23.1170:mRNA-p1
Tb927.11.11740:mRNA-p1	Trypanosoma brucei brucei TREU927	Tb927.10.7140:mRNA-p1
Tb927.11.11740:mRNA-p1	Trypanosoma brucei brucei TREU927	Tb927.11.11740:mRNA-p1
Tb927.11.11740:mRNA-p1	Trypanosoma brucei brucei TREU927	Tb927.11.11750.1-p1
Tb927.11.12500:mRNA-p1	Bodo saltans	A0A0S4IZ96
Tb927.11.12500:mRNA-p1	Chondrus crispus	XP_005714196.1
Tb927.11.12500:mRNA-p1	Dictyostelium purpureum	F0ZXY9
Tb927.11.12500:mRNA-p1	Entamoeba histolytica	C4M3T8
Tb927.11.12500:mRNA-p1	Hemimastix kukwesjijk	19326_TR6416_c0_g1_i1
Tb927.11.12500:mRNA-p1	Leishmania major	LmjF.09.0490:mRNA-p1
Tb927.11.12500:mRNA-p1	Naegleria gruberi	D2VQD9
Tb927.11.12500:mRNA-p1	Tetrahymena thermophila SB210	I7MF20
Tb927.11.12500:mRNA-p1	Trypanosoma brucei brucei TREU927	Tb927.11.12500:mRNA-p1
Tb927.11.13180:mRNA-p1	Bodo saltans	A0A0S4JT82
Tb927.11.13180:mRNA-p1	Euglena gracilis	EG_transcript_3308
Tb927.11.13180:mRNA-p1	Euglena gracilis	EG_transcript_9184
Tb927.11.13180:mRNA-p1	Leishmania major	LmjF.09.1010:mRNA-p1
Tb927.11.13180:mRNA-p1	Trypanosoma brucei brucei TREU927	Tb927.11.13180:mRNA-p1
Tb927.11.14680:mRNA-p1	Acanthamoeba castellanii	ACA1_004200-t26_1-p1
Tb927.11.14680:mRNA-p1	Arabidopsis thaliana	Q9FKS4
Tb927.11.14680:mRNA-p1	Batrachochytrium dendrobatidis JEL423	A0A177WCR1
Tb927.11.14680:mRNA-p1	Bodo saltans	A0A0S4J457
Tb927.11.14680:mRNA-p1	Chlamydomonas reinhardtii	A8I1W3
Tb927.11.14680:mRNA-p1	Chondrus crispus	XP_005716366.1
Tb927.11.14680:mRNA-p1	Corallochytrium limacisporum	Clim_evm97s128
Tb927.11.14680:mRNA-p1	Dictyostelium discoideum	Q54ER4
Tb927.11.14680:mRNA-p1	Dictyostelium purpureum	F0ZG96
Tb927.11.14680:mRNA-p1	Emiliania huxleyi	R1FA31
Tb927.11.14680:mRNA-p1	Entamoeba histolytica	C4LVE7
Tb927.11.14680:mRNA-p1	Ephydatia muelleri	Em0016g527a
Tb927.11.14680:mRNA-p1	Euglena gracilis	EG_transcript_350
Tb927.11.14680:mRNA-p1	Guillardia theta CCMP2712	L1I8B8
Tb927.11.14680:mRNA-p1	Klebsormidium nitens	kfl00326_0090
Tb927.11.14680:mRNA-p1	Leishmania major	LmjF.32.1460:mRNA-p1
Tb927.11.14680:mRNA-p1	Micromonas pusilla	171648
Tb927.11.14680:mRNA-p1	Mus musculus	A0A1L1SSL9
Tb927.11.14680:mRNA-p1	Mus musculus	E9QPK4
Tb927.11.14680:mRNA-p1	Mus musculus	Q9JKK8
Tb927.11.14680:mRNA-p1	Paraphelidium tribonemae	Partr_v1_DN28989_c0_g1_i1_m25759
Tb927.11.14680:mRNA-p1	Rattus norvegicus	D3Z822
Tb927.11.14680:mRNA-p1	Saccharomyces cerevisiae S288C	P38111
Tb927.11.14680:mRNA-p1	Stentor coeruleus	SteCoe_34563
Tb927.11.14680:mRNA-p1	Tetrahymena thermophila SB210	Q24FA9
Tb927.11.14680:mRNA-p1	Thecamonas trahens	KNC54809
Tb927.11.14680:mRNA-p1	Trichomonas vaginalis	A2DII8
Tb927.11.14680:mRNA-p1	Trichomonas vaginalis	A2DQ06
Tb927.11.14680:mRNA-p1	Trypanosoma brucei brucei TREU927	Tb927.11.14680:mRNA-p1
Tb927.11.14680:mRNA-p1	Vitrella brassicaformis CCMP3155	A0A0G4GDK0
Tb927.11.15530:mRNA-p1	Acanthamoeba castellanii	ACA1_114150-t26_1-p1
Tb927.11.15530:mRNA-p1	Acanthamoeba castellanii	ACA1_220070-t26_1-p1
Tb927.11.15530:mRNA-p1	Arabidopsis thaliana	Q9LDR4
Tb927.11.15530:mRNA-p1	Batrachochytrium dendrobatidis JEL423	A0A177WJU9
Tb927.11.15530:mRNA-p1	Bodo saltans	A0A0S4IS37
Tb927.11.15530:mRNA-p1	Chlamydomonas reinhardtii	A8IA67
Tb927.11.15530:mRNA-p1	Chondrus crispus	XP_005715240.1
Tb927.11.15530:mRNA-p1	Corallochytrium limacisporum	Clim_evm2s26
Tb927.11.15530:mRNA-p1	Corallochytrium limacisporum	Clim_evm30s224
Tb927.11.15530:mRNA-p1	Dictyostelium discoideum	Q55GJ9
Tb927.11.15530:mRNA-p1	Dictyostelium purpureum	F0Z7R6
Tb927.11.15530:mRNA-p1	Emiliania huxleyi	R1E012
Tb927.11.15530:mRNA-p1	Ephydatia muelleri	Em0001g211a
Tb927.11.15530:mRNA-p1	Ephydatia muelleri	Em0001g228a
Tb927.11.15530:mRNA-p1	Euglena gracilis	EG_transcript_11118
Tb927.11.15530:mRNA-p1	Euglena gracilis	EG_transcript_14505
Tb927.11.15530:mRNA-p1	Fonticula alba	XP_009494082.1
Tb927.11.15530:mRNA-p1	Guillardia theta CCMP2712	L1JTI5
Tb927.11.15530:mRNA-p1	Guillardia theta CCMP2712	L1JX85
Tb927.11.15530:mRNA-p1	Hemimastix kukwesjijk	25469_TR8565_c0_g1_i1
Tb927.11.15530:mRNA-p1	Klebsormidium nitens	kfl00258_0050
Tb927.11.15530:mRNA-p1	Klebsormidium nitens	kfl00347_0020
Tb927.11.15530:mRNA-p1	Leishmania major	LmjF.32.2320:mRNA-p1
Tb927.11.15530:mRNA-p1	Micromonas pusilla	166888
Tb927.11.15530:mRNA-p1	Mus musculus	E9Q4M8
Tb927.11.15530:mRNA-p1	Mus musculus	Q3U9G9
Tb927.11.15530:mRNA-p1	Mus musculus	Q71KT5
Tb927.11.15530:mRNA-p1	Naegleria gruberi	D2V704
Tb927.11.15530:mRNA-p1	Naegleria gruberi	D2VN95
Tb927.11.15530:mRNA-p1	Naegleria gruberi	D2VVT1
Tb927.11.15530:mRNA-p1	Paraphelidium tribonemae	Partr_v1_DN24934_c0_g1_i1_m45106
Tb927.11.15530:mRNA-p1	Porphyra umbilicalis	OSX77872.1
Tb927.11.15530:mRNA-p1	Rattus norvegicus	A0A0G2JU83
Tb927.11.15530:mRNA-p1	Rattus norvegicus	O08984
Tb927.11.15530:mRNA-p1	Rattus norvegicus	Q5BK21
Tb927.11.15530:mRNA-p1	Saccharomyces cerevisiae S288C	P32462
Tb927.11.15530:mRNA-p1	Tetrahymena thermophila SB210	Q233A3
Tb927.11.15530:mRNA-p1	Thecamonas trahens	KNC46017
Tb927.11.15530:mRNA-p1	Trypanosoma brucei brucei TREU927	Tb927.11.15530:mRNA-p1
Tb927.11.15530:mRNA-p1	Vitrella brassicaformis CCMP3155	A0A0G4G8R8
Tb927.11.2330:mRNA-p1	Acanthamoeba castellanii	ACA1_055490-t26_1-p1
Tb927.11.2330:mRNA-p1	Arabidopsis thaliana	Q9ZNW0
Tb927.11.2330:mRNA-p1	Batrachochytrium dendrobatidis JEL423	A0A177WB71
Tb927.11.2330:mRNA-p1	Batrachochytrium dendrobatidis JEL423	A0A177WB72
Tb927.11.2330:mRNA-p1	Bodo saltans	A0A0S4JY12
Tb927.11.2330:mRNA-p1	Carpediemonas membranifera	gene_2223
Tb927.11.2330:mRNA-p1	Chlamydomonas reinhardtii	A8J7Y2
Tb927.11.2330:mRNA-p1	Chondrus crispus	XP_005711552.1
Tb927.11.2330:mRNA-p1	Chondrus crispus	YP_007627343.1
Tb927.11.2330:mRNA-p1	Corallochytrium limacisporum	Clim_evm92s243
Tb927.11.2330:mRNA-p1	Dictyostelium discoideum	Q55FS0
Tb927.11.2330:mRNA-p1	Dictyostelium purpureum	F0Z915
Tb927.11.2330:mRNA-p1	Emiliania huxleyi	R1BC70
Tb927.11.2330:mRNA-p1	Entamoeba histolytica	C4LYY8
Tb927.11.2330:mRNA-p1	Ephydatia muelleri	Em0015g1130a
Tb927.11.2330:mRNA-p1	Ephydatia muelleri	Em0015g1143a
Tb927.11.2330:mRNA-p1	Ephydatia muelleri	Em0015g1148a
Tb927.11.2330:mRNA-p1	Euglena gracilis	EG_transcript_10931
Tb927.11.2330:mRNA-p1	Fonticula alba	XP_009498225.1
Tb927.11.2330:mRNA-p1	Fonticula alba	XP_009498226.1
Tb927.11.2330:mRNA-p1	Goniomonas avonlea	comp59448_c0_seq1_6_ORF11_288
Tb927.11.2330:mRNA-p1	Guillardia theta CCMP2712	L1JUZ6
Tb927.11.2330:mRNA-p1	Hemimastix kukwesjijk	21560_TR7177_c0_g1_i1
Tb927.11.2330:mRNA-p1	Klebsormidium nitens	kfl00271_0160
Tb927.11.2330:mRNA-p1	Leishmania major	LmjF.27.1670:mRNA-p1
Tb927.11.2330:mRNA-p1	Micromonas pusilla	51160
Tb927.11.2330:mRNA-p1	Monocercomonoides exilis	MONOS_2228
Tb927.11.2330:mRNA-p1	Mus musculus	A2BDX3
Tb927.11.2330:mRNA-p1	Naegleria gruberi	D2VIF3
Tb927.11.2330:mRNA-p1	Paraphelidium tribonemae	Partr_v1_DN25851_c1_g1_i1_m2857
Tb927.11.2330:mRNA-p1	Paraphelidium tribonemae	Partr_v1_DN25851_c1_g1_i2_m2858
Tb927.11.2330:mRNA-p1	Porphyra umbilicalis	ASN78807.1
Tb927.11.2330:mRNA-p1	Porphyra umbilicalis	OSX77545.1
Tb927.11.2330:mRNA-p1	Rattus norvegicus	D4A8L5
Tb927.11.2330:mRNA-p1	Saccharomyces cerevisiae S288C	P38820
Tb927.11.2330:mRNA-p1	Tetrahymena thermophila SB210	I7M6E7
Tb927.11.2330:mRNA-p1	Thecamonas trahens	KNC46802
Tb927.11.2330:mRNA-p1	Toxoplasma gondii VEG	B9Q6W0
Tb927.11.2330:mRNA-p1	Trichomonas vaginalis	A2E5G6
Tb927.11.2330:mRNA-p1	Trichomonas vaginalis	A2EP77
Tb927.11.2330:mRNA-p1	Trypanosoma brucei brucei TREU927	Tb927.11.2330:mRNA-p1
Tb927.11.2330:mRNA-p1	Vitrella brassicaformis CCMP3155	A0A0G4EEQ3
Tb927.11.4200:mRNA-p1	Acanthamoeba castellanii	ACA1_070410-t26_1-p1
Tb927.11.4200:mRNA-p1	Acanthamoeba castellanii	ACA1_145760-t26_1-p1
Tb927.11.4200:mRNA-p1	Batrachochytrium dendrobatidis JEL423	A0A177WKV6
Tb927.11.4200:mRNA-p1	Batrachochytrium dendrobatidis JEL423	A0A177WU84
Tb927.11.4200:mRNA-p1	Batrachochytrium dendrobatidis JEL423	A0A177WW69
Tb927.11.4200:mRNA-p1	Bodo saltans	A0A0S4INH7
Tb927.11.4200:mRNA-p1	Bodo saltans	A0A0S4JCI9
Tb927.11.4200:mRNA-p1	Bodo saltans	A0A0S4JD80
Tb927.11.4200:mRNA-p1	Carpediemonas membranifera	gene_1126
Tb927.11.4200:mRNA-p1	Carpediemonas membranifera	gene_8617
Tb927.11.4200:mRNA-p1	Carpediemonas membranifera	gene_8642
Tb927.11.4200:mRNA-p1	Corallochytrium limacisporum	Clim_evm20s3
Tb927.11.4200:mRNA-p1	Corallochytrium limacisporum	Clim_evm52s150
Tb927.11.4200:mRNA-p1	Dictyostelium discoideum	Q8T2J5
Tb927.11.4200:mRNA-p1	Dictyostelium purpureum	F0ZP16
Tb927.11.4200:mRNA-p1	Emiliania huxleyi	R1BFP2
Tb927.11.4200:mRNA-p1	Emiliania huxleyi	R1DVK3
Tb927.11.4200:mRNA-p1	Entamoeba histolytica	C4LSN9
Tb927.11.4200:mRNA-p1	Ephydatia muelleri	Em0010g900a
Tb927.11.4200:mRNA-p1	Euglena gracilis	EG_transcript_18240
Tb927.11.4200:mRNA-p1	Euglena gracilis	EG_transcript_4271
Tb927.11.4200:mRNA-p1	Fonticula alba	XP_009495151.1
Tb927.11.4200:mRNA-p1	Goniomonas avonlea	comp58058_c0_seq1_6_ORF7_217
Tb927.11.4200:mRNA-p1	Goniomonas avonlea	comp67051_c0_seq1_6_ORF14_523
Tb927.11.4200:mRNA-p1	Guillardia theta CCMP2712	L1J2S6
Tb927.11.4200:mRNA-p1	Hemimastix kukwesjijk	19428_TR6450_c0_g1_i1
Tb927.11.4200:mRNA-p1	Leishmania major	LmjF.13.0670:mRNA-p1
Tb927.11.4200:mRNA-p1	Monocercomonoides exilis	MONOS_179
Tb927.11.4200:mRNA-p1	Monocercomonoides exilis	MONOS_2922
Tb927.11.4200:mRNA-p1	Monocercomonoides exilis	MONOS_3099
Tb927.11.4200:mRNA-p1	Mus musculus	D3Z5B9
Tb927.11.4200:mRNA-p1	Mus musculus	Q9D0F3
Tb927.11.4200:mRNA-p1	Mus musculus	Q9DBH5
Tb927.11.4200:mRNA-p1	Naegleria gruberi	D2VNU9
Tb927.11.4200:mRNA-p1	Paraphelidium tribonemae	Partr_v1_DN25009_c0_g1_i1_m50585
Tb927.11.4200:mRNA-p1	Paraphelidium tribonemae	Partr_v1_DN25009_c0_g1_i2_m50587
Tb927.11.4200:mRNA-p1	Porphyra umbilicalis	OSX69288.1
Tb927.11.4200:mRNA-p1	Rattus norvegicus	A0A0G2JXC1
Tb927.11.4200:mRNA-p1	Rattus norvegicus	F1LRA1
Tb927.11.4200:mRNA-p1	Rattus norvegicus	Q62902
Tb927.11.4200:mRNA-p1	Thecamonas trahens	KNC49071
Tb927.11.4200:mRNA-p1	Thecamonas trahens	KNC51843
Tb927.11.4200:mRNA-p1	Trypanosoma brucei brucei TREU927	Tb927.10.8400:mRNA-p1
Tb927.11.4200:mRNA-p1	Trypanosoma brucei brucei TREU927	Tb927.11.4200:mRNA-p1
Tb927.11.5220:mRNA-p1	Leishmania major	LmjF.24.0520:mRNA-p1
Tb927.11.5220:mRNA-p1	Trypanosoma brucei brucei TREU927	Tb927.11.5220:mRNA-p1
Tb927.11.5290:mRNA-p1	Batrachochytrium dendrobatidis JEL423	A0A177WQS3
Tb927.11.5290:mRNA-p1	Bodo saltans	A0A0S4IV98
Tb927.11.5290:mRNA-p1	Bodo saltans	A0A0S4KPC2
Tb927.11.5290:mRNA-p1	Chondrus crispus	XP_005712673.1
Tb927.11.5290:mRNA-p1	Corallochytrium limacisporum	Clim_evm8s246
Tb927.11.5290:mRNA-p1	Dictyostelium discoideum	Q54W11
Tb927.11.5290:mRNA-p1	Emiliania huxleyi	R1C3U3
Tb927.11.5290:mRNA-p1	Emiliania huxleyi	R1FMS8
Tb927.11.5290:mRNA-p1	Euglena gracilis	EG_transcript_16245
Tb927.11.5290:mRNA-p1	Goniomonas avonlea	comp53128_c1_seq1_6_ORF13_338
Tb927.11.5290:mRNA-p1	Guillardia theta CCMP2712	L1JT76
Tb927.11.5290:mRNA-p1	Leishmania major	LmjF.09.1270:mRNA-p1
Tb927.11.5290:mRNA-p1	Micromonas pusilla	15293
Tb927.11.5290:mRNA-p1	Micromonas pusilla	60024
Tb927.11.5290:mRNA-p1	Naegleria gruberi	D2V7K8
Tb927.11.5290:mRNA-p1	Paraphelidium tribonemae	Partr_v1_DN24005_c0_g1_i2_m34712
Tb927.11.5290:mRNA-p1	Trypanosoma brucei brucei TREU927	Tb927.11.5290:mRNA-p1
Tb927.11.5290:mRNA-p1	Vitrella brassicaformis CCMP3155	A0A0G4ERF3
Tb927.11.5290:mRNA-p1	Vitrella brassicaformis CCMP3155	A0A0G4GWX5
Tb927.11.6640:mRNA-p1	Acanthamoeba castellanii	ACA1_014250-t26_1-p1
Tb927.11.6640:mRNA-p1	Acanthamoeba castellanii	ACA1_153270-t26_1-p1
Tb927.11.6640:mRNA-p1	Acanthamoeba castellanii	ACA1_365060-t26_1-p1
Tb927.11.6640:mRNA-p1	Arabidopsis thaliana	O48845
Tb927.11.6640:mRNA-p1	Arabidopsis thaliana	Q9FDW8
Tb927.11.6640:mRNA-p1	Arabidopsis thaliana	Q9ZWT2
Tb927.11.6640:mRNA-p1	Batrachochytrium dendrobatidis JEL423	A0A177WB80
Tb927.11.6640:mRNA-p1	Batrachochytrium dendrobatidis JEL423	A0A177WCY2
Tb927.11.6640:mRNA-p1	Bodo saltans	A0A0S4J0V9
Tb927.11.6640:mRNA-p1	Bodo saltans	A0A0S4J2K9
Tb927.11.6640:mRNA-p1	Bodo saltans	A0A0S4JCD1
Tb927.11.6640:mRNA-p1	Chlamydomonas reinhardtii	A8J8L1
Tb927.11.6640:mRNA-p1	Chlamydomonas reinhardtii	A8J8L2
Tb927.11.6640:mRNA-p1	Chlamydomonas reinhardtii	A8J8L3
Tb927.11.6640:mRNA-p1	Chondrus crispus	XP_005715134.1
Tb927.11.6640:mRNA-p1	Chondrus crispus	XP_005717960.1
Tb927.11.6640:mRNA-p1	Corallochytrium limacisporum	Clim_evm66s22
Tb927.11.6640:mRNA-p1	Dictyostelium discoideum	Q54XT7
Tb927.11.6640:mRNA-p1	Dictyostelium discoideum	Q54XV1
Tb927.11.6640:mRNA-p1	Dictyostelium discoideum	Q86L22
Tb927.11.6640:mRNA-p1	Dictyostelium purpureum	F1A0X3
Tb927.11.6640:mRNA-p1	Dictyostelium purpureum	F1A272
Tb927.11.6640:mRNA-p1	Emiliania huxleyi	R1ECR8
Tb927.11.6640:mRNA-p1	Emiliania huxleyi	R1FZN5
Tb927.11.6640:mRNA-p1	Ephydatia muelleri	Em0018g53a
Tb927.11.6640:mRNA-p1	Ephydatia muelleri	Em0018g54a
Tb927.11.6640:mRNA-p1	Euglena gracilis	EG_transcript_30891
Tb927.11.6640:mRNA-p1	Euglena gracilis	EG_transcript_40410
Tb927.11.6640:mRNA-p1	Fonticula alba	XP_009494969.1
Tb927.11.6640:mRNA-p1	Fonticula alba	XP_009496493.1
Tb927.11.6640:mRNA-p1	Goniomonas avonlea	comp67035_c0_seq1_6_ORF12_158
Tb927.11.6640:mRNA-p1	Goniomonas avonlea	g22053.t1
Tb927.11.6640:mRNA-p1	Guillardia theta CCMP2712	L1I6R5
Tb927.11.6640:mRNA-p1	Hemimastix kukwesjijk	18635_TR6169_c0_g1_i1
Tb927.11.6640:mRNA-p1	Hemimastix kukwesjijk	3518_TR1223_c0_g1_i1
Tb927.11.6640:mRNA-p1	Hemimastix kukwesjijk	9665_TR3359_c0_g1_i1
Tb927.11.6640:mRNA-p1	Klebsormidium nitens	kfl00300_0010
Tb927.11.6640:mRNA-p1	Klebsormidium nitens	kfl00891_0050
Tb927.11.6640:mRNA-p1	Leishmania major	LmjF.09.1490:mRNA-p1
Tb927.11.6640:mRNA-p1	Leishmania major	LmjF.09.1500:pseudogenic_transcript-p1
Tb927.11.6640:mRNA-p1	Leishmania major	LmjF.11.0580:mRNA-p1
Tb927.11.6640:mRNA-p1	Micromonas pusilla	36033
Tb927.11.6640:mRNA-p1	Mus musculus	G5E850
Tb927.11.6640:mRNA-p1	Mus musculus	P56395
Tb927.11.6640:mRNA-p1	Mus musculus	Q9CQX2
Tb927.11.6640:mRNA-p1	Naegleria gruberi	D2VY42
Tb927.11.6640:mRNA-p1	Paraphelidium tribonemae	Partr_v1_DN22734_c0_g1_i1_m37752
Tb927.11.6640:mRNA-p1	Porphyra umbilicalis	OSX71662.1
Tb927.11.6640:mRNA-p1	Porphyra umbilicalis	OSX75999.1
Tb927.11.6640:mRNA-p1	Rattus norvegicus	P00173
Tb927.11.6640:mRNA-p1	Rattus norvegicus	P04166
Tb927.11.6640:mRNA-p1	Saccharomyces cerevisiae S288C	P40312
Tb927.11.6640:mRNA-p1	Stentor coeruleus	SteCoe_19449
Tb927.11.6640:mRNA-p1	Tetrahymena thermophila SB210	I7M6Q0
Tb927.11.6640:mRNA-p1	Tetrahymena thermophila SB210	I7MEQ5
Tb927.11.6640:mRNA-p1	Thecamonas trahens	KNC47614
Tb927.11.6640:mRNA-p1	Thecamonas trahens	KNC51265
Tb927.11.6640:mRNA-p1	Thecamonas trahens	KNC53829
Tb927.11.6640:mRNA-p1	Toxoplasma gondii VEG	B9PX54
Tb927.11.6640:mRNA-p1	Trypanosoma brucei brucei TREU927	Tb927.11.13650:mRNA-p1
Tb927.11.6640:mRNA-p1	Trypanosoma brucei brucei TREU927	Tb927.11.6640:mRNA-p1
Tb927.11.6640:mRNA-p1	Vitrella brassicaformis CCMP3155	A0A0G4EDK3
Tb927.11.6640:mRNA-p1	Vitrella brassicaformis CCMP3155	A0A0G4EL92
Tb927.11.6640:mRNA-p1	Vitrella brassicaformis CCMP3155	A0A0G4F8P9
Tb927.11.7780:mRNA-p1	Bodo saltans	A0A0S4IQ39
Tb927.11.7780:mRNA-p1	Euglena gracilis	EG_transcript_12368
Tb927.11.7780:mRNA-p1	Leishmania major	LmjF.28.0930:mRNA-p1
Tb927.11.7780:mRNA-p1	Trypanosoma brucei brucei TREU927	Tb927.11.7780:mRNA-p1
Tb927.11.8060:mRNA-p1	Arabidopsis thaliana	F4JII6
Tb927.11.8060:mRNA-p1	Arabidopsis thaliana	F4JII7
Tb927.11.8060:mRNA-p1	Arabidopsis thaliana	Q5XF36
Tb927.11.8060:mRNA-p1	Batrachochytrium dendrobatidis JEL423	A0A177WFJ8
Tb927.11.8060:mRNA-p1	Chlamydomonas reinhardtii	A8HVV2
Tb927.11.8060:mRNA-p1	Corallochytrium limacisporum	Clim_evm41s153
Tb927.11.8060:mRNA-p1	Dictyostelium discoideum	Q54NL4
Tb927.11.8060:mRNA-p1	Dictyostelium purpureum	F0ZX72
Tb927.11.8060:mRNA-p1	Entamoeba histolytica	C4M1U1
Tb927.11.8060:mRNA-p1	Ephydatia muelleri	Em0015g131a
Tb927.11.8060:mRNA-p1	Ephydatia muelleri	Em0015g146a
Tb927.11.8060:mRNA-p1	Euglena gracilis	EG_transcript_7769
Tb927.11.8060:mRNA-p1	Fonticula alba	XP_009496113.1
Tb927.11.8060:mRNA-p1	Goniomonas avonlea	g18293.t1
Tb927.11.8060:mRNA-p1	Guillardia theta CCMP2712	L1JLQ5
Tb927.11.8060:mRNA-p1	Hemimastix kukwesjijk	6380_TR2190_c0_g1_i1
Tb927.11.8060:mRNA-p1	Hemimastix kukwesjijk	6381_TR2190_c0_g2_i1
Tb927.11.8060:mRNA-p1	Klebsormidium nitens	kfl00109_0240
Tb927.11.8060:mRNA-p1	Leishmania major	LmjF.28.0710:mRNA-p1
Tb927.11.8060:mRNA-p1	Micromonas pusilla	54206
Tb927.11.8060:mRNA-p1	Mus musculus	Q99KU0
Tb927.11.8060:mRNA-p1	Paraphelidium tribonemae	Partr_v1_DN26750_c0_g1_i3_m8967
Tb927.11.8060:mRNA-p1	Rattus norvegicus	Q91ZQ0
Tb927.11.8060:mRNA-p1	Stentor coeruleus	SteCoe_20661
Tb927.11.8060:mRNA-p1	Stentor coeruleus	SteCoe_28272
Tb927.11.8060:mRNA-p1	Stentor coeruleus	SteCoe_4942
Tb927.11.8060:mRNA-p1	Tetrahymena thermophila SB210	Q23RS6
Tb927.11.8060:mRNA-p1	Thecamonas trahens	KNC52354
Tb927.11.8060:mRNA-p1	Toxoplasma gondii VEG	V4YTV2
Tb927.11.8060:mRNA-p1	Trypanosoma brucei brucei TREU927	Tb927.11.8060:mRNA-p1
Tb927.11.8060:mRNA-p1	Vitrella brassicaformis CCMP3155	A0A0G4EN92
Tb927.3.1840:mRNA-p1	Acanthamoeba castellanii	ACA1_079010-t26_1-p1
Tb927.3.1840:mRNA-p1	Arabidopsis thaliana	Q9M2U2
Tb927.3.1840:mRNA-p1	Batrachochytrium dendrobatidis JEL423	A0A177WU01
Tb927.3.1840:mRNA-p1	Bodo saltans	A0A0S4IKY4
Tb927.3.1840:mRNA-p1	Chlamydomonas reinhardtii	A8JAQ9
Tb927.3.1840:mRNA-p1	Chondrus crispus	XP_005713371.1
Tb927.3.1840:mRNA-p1	Corallochytrium limacisporum	Clim_evm11s230
Tb927.3.1840:mRNA-p1	Dictyostelium discoideum	Q55C17
Tb927.3.1840:mRNA-p1	Dictyostelium purpureum	F0ZAP4
Tb927.3.1840:mRNA-p1	Entamoeba histolytica	C4LTB8
Tb927.3.1840:mRNA-p1	Entamoeba histolytica	C4M2S8
Tb927.3.1840:mRNA-p1	Ephydatia muelleri	Em0011g499a
Tb927.3.1840:mRNA-p1	Fonticula alba	XP_009493206.1
Tb927.3.1840:mRNA-p1	Goniomonas avonlea	comp872703_c0_seq1_6_ORF3_82
Tb927.3.1840:mRNA-p1	Hemimastix kukwesjijk	20747_TR6867_c0_g1_i1
Tb927.3.1840:mRNA-p1	Hemimastix kukwesjijk	20748_TR6867_c0_g2_i1
Tb927.3.1840:mRNA-p1	Klebsormidium nitens	kfl00019_0590
Tb927.3.1840:mRNA-p1	Leishmania major	LmjF.25.1770:mRNA-p1
Tb927.3.1840:mRNA-p1	Micromonas pusilla	125894
Tb927.3.1840:mRNA-p1	Monocercomonoides exilis	MONOS_10691
Tb927.3.1840:mRNA-p1	Monocercomonoides exilis	MONOS_1263
Tb927.3.1840:mRNA-p1	Monocercomonoides exilis	MONOS_13261
Tb927.3.1840:mRNA-p1	Mus musculus	G3UWE1
Tb927.3.1840:mRNA-p1	Mus musculus	Q52L67
Tb927.3.1840:mRNA-p1	Mus musculus	Q9CY27
Tb927.3.1840:mRNA-p1	Naegleria gruberi	D2VDW2
Tb927.3.1840:mRNA-p1	Paraphelidium tribonemae	Partr_v1_DN28430_c4_g1_i1_m41534
Tb927.3.1840:mRNA-p1	Porphyra umbilicalis	OSX68290.1
Tb927.3.1840:mRNA-p1	Rattus norvegicus	D4A1Y9
Tb927.3.1840:mRNA-p1	Rattus norvegicus	Q64232
Tb927.3.1840:mRNA-p1	Saccharomyces cerevisiae S288C	Q99190
Tb927.3.1840:mRNA-p1	Stentor coeruleus	SteCoe_33754
Tb927.3.1840:mRNA-p1	Tetrahymena thermophila SB210	I7LUI2
Tb927.3.1840:mRNA-p1	Toxoplasma gondii VEG	B9PT27
Tb927.3.1840:mRNA-p1	Trichomonas vaginalis	A2EPB0
Tb927.3.1840:mRNA-p1	Trichomonas vaginalis	A2F2T2
Tb927.3.1840:mRNA-p1	Trichomonas vaginalis	A2FMJ2
Tb927.3.1840:mRNA-p1	Trypanosoma brucei brucei TREU927	Tb927.3.1840:mRNA-p1
Tb927.3.1840:mRNA-p1	Vitrella brassicaformis CCMP3155	A0A0G4EAK4
Tb927.3.3580:mRNA-p1	Acanthamoeba castellanii	ACA1_058840-t26_1-p1
Tb927.3.3580:mRNA-p1	Arabidopsis thaliana	P27323
Tb927.3.3580:mRNA-p1	Bodo saltans	A0A0S4KLS2
Tb927.3.3580:mRNA-p1	Carpediemonas membranifera	gene_11965
Tb927.3.3580:mRNA-p1	Carpediemonas membranifera	gene_2731
Tb927.3.3580:mRNA-p1	Chlamydomonas reinhardtii	A8I7T1
Tb927.3.3580:mRNA-p1	Dictyostelium purpureum	F0ZMB9
Tb927.3.3580:mRNA-p1	Entamoeba histolytica	C4LVB2
Tb927.3.3580:mRNA-p1	Ephydatia muelleri	Em0001g248a
Tb927.3.3580:mRNA-p1	Euglena gracilis	EG_transcript_3387
Tb927.3.3580:mRNA-p1	Fonticula alba	XP_009495552.1
Tb927.3.3580:mRNA-p1	Hemimastix kukwesjijk	4268_TR1488_c0_g1_i1
Tb927.3.3580:mRNA-p1	Leishmania major	LmjF.29.0760:mRNA-p1
Tb927.3.3580:mRNA-p1	Paraphelidium tribonemae	Partr_v1_DN29021_c0_g1_i2_m58796
Tb927.3.3580:mRNA-p1	Paraphelidium tribonemae	Partr_v1_DN29021_c0_g1_i3_m58803
Tb927.3.3580:mRNA-p1	Porphyra umbilicalis	OSX79113.1
Tb927.3.3580:mRNA-p1	Stentor coeruleus	SteCoe_18146
Tb927.3.3580:mRNA-p1	Stentor coeruleus	SteCoe_7290
Tb927.3.3580:mRNA-p1	Tetrahymena thermophila SB210	I7M3G1
Tb927.3.3580:mRNA-p1	Thecamonas trahens	KNC48578
Tb927.3.3580:mRNA-p1	Trichomonas vaginalis	A2DB82
Tb927.3.3580:mRNA-p1	Trichomonas vaginalis	A2EYI9
Tb927.3.3580:mRNA-p1	Trypanosoma brucei brucei TREU927	Tb927.3.3580:mRNA-p1
Tb927.3.4100:mRNA-p1	Bodo saltans	A0A0S4JR45
Tb927.3.4100:mRNA-p1	Trypanosoma brucei brucei TREU927	Tb927.3.4070:mRNA-p1
Tb927.3.4100:mRNA-p1	Trypanosoma brucei brucei TREU927	Tb927.3.4100:mRNA-p1
Tb927.3.5170:mRNA-p1	Leishmania major	LmjF.29.0520:mRNA-p1
Tb927.3.5170:mRNA-p1	Trypanosoma brucei brucei TREU927	Tb927.3.5170:mRNA-p1
Tb927.3.5350:mRNA-p1	Trypanosoma brucei brucei TREU927	Tb927.3.5350:mRNA-p1
Tb927.3.750:mRNA-p1	Batrachochytrium dendrobatidis JEL423	A0A177WSE3
Tb927.3.750:mRNA-p1	Bodo saltans	A0A0S4IND3
Tb927.3.750:mRNA-p1	Bodo saltans	A0A0S4JQY2
Tb927.3.750:mRNA-p1	Chlamydomonas reinhardtii	A8HTU8
Tb927.3.750:mRNA-p1	Corallochytrium limacisporum	Clim_evm14s230
Tb927.3.750:mRNA-p1	Dictyostelium discoideum	B0G196
Tb927.3.750:mRNA-p1	Dictyostelium purpureum	F0Z9L8
Tb927.3.750:mRNA-p1	Emiliania huxleyi	R1CUR2
Tb927.3.750:mRNA-p1	Emiliania huxleyi	R1CV21
Tb927.3.750:mRNA-p1	Euglena gracilis	EG_transcript_18998
Tb927.3.750:mRNA-p1	Euglena gracilis	EG_transcript_22256
Tb927.3.750:mRNA-p1	Euglena gracilis	EG_transcript_7878
Tb927.3.750:mRNA-p1	Fonticula alba	XP_009495298.1
Tb927.3.750:mRNA-p1	Goniomonas avonlea	comp41552_c0_seq1_6_ORF10_295
Tb927.3.750:mRNA-p1	Goniomonas avonlea	comp57092_c1_seq1_6_ORF9_396
Tb927.3.750:mRNA-p1	Leishmania major	LmjF.27.0160:mRNA-p1
Tb927.3.750:mRNA-p1	Leishmania major	LmjF.34.1050:mRNA-p1
Tb927.3.750:mRNA-p1	Micromonas pusilla	156466
Tb927.3.750:mRNA-p1	Saccharomyces cerevisiae S288C	Q12529
Tb927.3.750:mRNA-p1	Trypanosoma brucei brucei TREU927	Tb927.10.3730:mRNA-p1
Tb927.3.750:mRNA-p1	Trypanosoma brucei brucei TREU927	Tb927.3.750:mRNA-p1
Tb927.3.750:mRNA-p1	Vitrella brassicaformis CCMP3155	A0A0G4EY36
Tb927.3.750:mRNA-p1	Vitrella brassicaformis CCMP3155	A0A0G4F3X3
Tb927.3.840:mRNA-p1	Leishmania major	LmjF.27.0260:mRNA-p1
Tb927.3.840:mRNA-p1	Trypanosoma brucei brucei TREU927	Tb927.3.840:mRNA-p1
Tb927.3.960:mRNA-p1	Acanthamoeba castellanii	ACA1_089230-t26_1-p1
Tb927.3.960:mRNA-p1	Arabidopsis thaliana	P0DI74
Tb927.3.960:mRNA-p1	Arabidopsis thaliana	P0DI75
Tb927.3.960:mRNA-p1	Arabidopsis thaliana	Q9SMP2
Tb927.3.960:mRNA-p1	Bodo saltans	A0A0S4JVU0
Tb927.3.960:mRNA-p1	Chlamydomonas reinhardtii	A2PZD3
Tb927.3.960:mRNA-p1	Chondrus crispus	XP_005714843.1
Tb927.3.960:mRNA-p1	Corallochytrium limacisporum	Clim_evm53s218
Tb927.3.960:mRNA-p1	Dictyostelium discoideum	Q54JV6
Tb927.3.960:mRNA-p1	Dictyostelium purpureum	F1A134
Tb927.3.960:mRNA-p1	Emiliania huxleyi	R1DQG3
Tb927.3.960:mRNA-p1	Entamoeba histolytica	C4LZS0
Tb927.3.960:mRNA-p1	Entamoeba histolytica	C4M4A8
Tb927.3.960:mRNA-p1	Ephydatia muelleri	Em0007g11a
Tb927.3.960:mRNA-p1	Fonticula alba	XP_009492775.1
Tb927.3.960:mRNA-p1	Goniomonas avonlea	g17785.t1
Tb927.3.960:mRNA-p1	Guillardia theta CCMP2712	L1JXU6
Tb927.3.960:mRNA-p1	Klebsormidium nitens	kfl00062_0220
Tb927.3.960:mRNA-p1	Leishmania major	LmjF.25.1015:mRNA-p1
Tb927.3.960:mRNA-p1	Micromonas pusilla	20105
Tb927.3.960:mRNA-p1	Monocercomonoides exilis	MONOS_10060
Tb927.3.960:mRNA-p1	Mus musculus	G3UWH0
Tb927.3.960:mRNA-p1	Mus musculus	P60060
Tb927.3.960:mRNA-p1	Porphyra umbilicalis	OSX69106.1
Tb927.3.960:mRNA-p1	Rattus norvegicus	A0A0G2K7E7
Tb927.3.960:mRNA-p1	Rattus norvegicus	B5DEL7
Tb927.3.960:mRNA-p1	Rattus norvegicus	Q7TQ10
Tb927.3.960:mRNA-p1	Saccharomyces cerevisiae S288C	P35179
Tb927.3.960:mRNA-p1	Stentor coeruleus	SteCoe_22163
Tb927.3.960:mRNA-p1	Stentor coeruleus	SteCoe_35996
Tb927.3.960:mRNA-p1	Tetrahymena thermophila SB210	I7MH81
Tb927.3.960:mRNA-p1	Thecamonas trahens	KNC55069
Tb927.3.960:mRNA-p1	Toxoplasma gondii VEG	A0A125YZ72
Tb927.3.960:mRNA-p1	Trichomonas vaginalis	A2DJB4
Tb927.3.960:mRNA-p1	Trypanosoma brucei brucei TREU927	Tb927.3.960:mRNA-p1
Tb927.3.960:mRNA-p1	Vitrella brassicaformis CCMP3155	A0A0G4FT68
Tb927.3.960:mRNA-p1	Vitrella brassicaformis CCMP3155	A0A0G4H3P9
Tb927.4.2530:mRNA-p1	Bodo saltans	A0A0S4JBG1
Tb927.4.2530:mRNA-p1	Leishmania major	LmjF.34.2130:mRNA-p1
Tb927.4.2530:mRNA-p1	Trypanosoma brucei brucei TREU927	Tb927.4.2530:mRNA-p1
Tb927.4.4210:mRNA-p1	Bodo saltans	A0A0S4JTL4
Tb927.4.4210:mRNA-p1	Euglena gracilis	EG_transcript_4309
Tb927.4.4210:mRNA-p1	Hemimastix kukwesjijk	4898_TR1701_c0_g1_i1
Tb927.4.4210:mRNA-p1	Leishmania major	LmjF.31.0700:mRNA-p1
Tb927.4.4210:mRNA-p1	Trypanosoma brucei brucei TREU927	Tb927.4.4210:mRNA-p1
Tb927.4.4380:mRNA-p1	Arabidopsis thaliana	A8MQH1
Tb927.4.4380:mRNA-p1	Arabidopsis thaliana	P31414
Tb927.4.4380:mRNA-p1	Arabidopsis thaliana	Q9FWR2
Tb927.4.4380:mRNA-p1	Bodo saltans	A0A0S4J2L1
Tb927.4.4380:mRNA-p1	Chlamydomonas reinhardtii	A8J0B0
Tb927.4.4380:mRNA-p1	Chondrus crispus	XP_005719143.1
Tb927.4.4380:mRNA-p1	Emiliania huxleyi	R1DD43
Tb927.4.4380:mRNA-p1	Emiliania huxleyi	R1EDT6
Tb927.4.4380:mRNA-p1	Emiliania huxleyi	R1FTX7
Tb927.4.4380:mRNA-p1	Euglena gracilis	EG_transcript_2633
Tb927.4.4380:mRNA-p1	Euglena gracilis	EG_transcript_3323
Tb927.4.4380:mRNA-p1	Euglena gracilis	EG_transcript_7454
Tb927.4.4380:mRNA-p1	Goniomonas avonlea	comp29781_c0_seq1_6_ORF18_771
Tb927.4.4380:mRNA-p1	Goniomonas avonlea	comp63344_c0_seq1_6_ORF31_746
[truncated: 1,086 more rows]
