# Supplementary material for: Evolution and diversification of the nuclear envelope
Source: Nucleus. 2021 Feb 9;12(1):21–41. doi: 10.1080/19491034.2021.1874135 (PMC7889174; doi:10.1080/19491034.2021.1874135)
Supplement: Supplemental Material [file KNCL_A_1874135_SM3076.zip › Supplementary information/Table S3.xlsx]

## Sheet: Sheet 1
GeneID	Product Description	# TM Domains	Computed GO Process IDs	Computed GO Processes	Curated GO Processes	Curated GO Process IDs
Tb927.5.3400	calcium-translocating P-type ATPase	10	GO:0006816	calcium ion transport
Tb927.10.14830	Mitochondrial ADP/ATP carrier protein 5b	3	null	null
Tb927.5.900	oligosaccharyl transferase subunit, putative	11	GO:0006486	protein glycosylation
Tb927.8.650	cation-transporting ATPase, putative	8	GO:0006812	cation transport
Tb927.10.12240	3-ketoacyl-CoA reductase, putative	1	null	null
Tb927.11.6640	cytochrome b5, putative	1	null	null
Tb927.5.1210	short-chain dehydrogenase, putative	2	null	null
Tb927.8.7410	calreticulin, putative	1	GO:0006457	protein folding
Tb927.9.15090	cytosolic coat protein, putative	2	null	null
Tb927.10.4760	Integral membrane protein DUF106, putative	3	null	null
Tb927.3.1840	3-oxo-5-alpha-steroid 4-dehydrogenase, putative	4	GO:0006629	lipid metabolic process
Tb10.v4.0045	prohibitin, putative	1	null	null	null	null
Tb927.10.12500	P-type H+-ATPase, putative	7	null	null	proton transport	GO:0015992
Tb927.10.12810	cholinephosphate cytidylyltransferase A, putative	4	GO:0009058;GO:0008654	biosynthetic process;phospholipid biosynthetic process	phosphatidylcholine biosynthetic process	GO:0006656
Tb927.10.12840	mitochondrial carrier protein	4	null	null	C4-dicarboxylate transport;response to oxidative stress	GO:0015740;GO:0006979
Tb927.10.13510	zinc metallopeptidase, putative	1	GO:0006508	proteolysis	null	null
Tb927.10.7100	delta-4 fatty acid desaturase	3	GO:0006629	lipid metabolic process	fatty acid biosynthetic process	GO:0006633
Tb927.10.8530	glucose transporter 2A	12	GO:0055085	transmembrane transport	hexose transmembrane transport	GO:0008645
Tb927.10.8730	ABC1 family, putative	2	GO:0006468	protein phosphorylation	null	null
Tb927.10.9080	pteridine transporter, putative	11	null	null	biopterin transport	GO:0015877
Tb927.11.15530	C-14 sterol reductase, putative	6	null	null	ergosterol biosynthetic process	GO:0006696
Tb927.11.2330	molybdopterin synthase sulphurylase protein, putative	1	null	null	null	null
Tb927.11.4200	mannose-specific lectin, putative	1	null	null	posttranscriptional regulation of gene expression;protein secretion	GO:0010608;GO:0009306
Tb927.11.5290	mitochondrial carrier protein	1	null	null	null	null
Tb927.11.8060	SNARE associated Golgi protein, putative	9	null	null	null	null
Tb927.3.3580	heat shock protein 90, putative	1	GO:0006457;GO:0006950	protein folding;response to stress	null	null
Tb927.3.960	protein transport protein Sec61 gamma subunit, putative	1	GO:0006886;GO:0006605;GO:0015031	intracellular protein transport;protein targeting;protein transport	null	null
Tb927.4.4380	Pyrophosphate-energized vacuolar membrane proton pump 1	14	GO:1902600	proton transmembrane transport	cellular calcium ion homeostasis;intracellular pH reduction	GO:0006874;GO:0051452
Tb927.5.1810	lysosomal/endosomal membrane protein p67	2	null	null	null	null
Tb927.5.1930	signal peptidase subunit, putative	1	GO:0006465	signal peptide processing	null	null
Tb927.5.940	NADH-dependent fumarate reductase, putative	1	GO:0055114	oxidation-reduction process	null	null
Tb927.6.1520	Aquaglyceroporin 1	6	GO:0055085	transmembrane transport	detection of osmotic stimulus;drug transmembrane transport;glycerol transport;hypotonic response	GO:0043575;GO:0006855;GO:0015793;GO:0006971
Tb927.6.2600	Protein of unknown function (DUF1077), putative	2	null	null	null	null
Tb927.6.4320	Protein of unknown function (DUF2817), putative	1	null	null	null	null
Tb927.6.4500	conserved repeat domain containing protein, putative	1	null	null	null	null
Tb927.7.2190	translocon-associated protein (TRAP), alpha subunit, putative	2	null	null	null	null
Tb927.7.4160	Fatty acid elongase	7	null	null	fatty acid elongation;long-chain fatty acid biosynthetic process	GO:0030497;GO:0042759
Tb927.7.4170	Fatty acid elongase	5	null	null	fatty acid elongation;long-chain fatty acid biosynthetic process	GO:0030497;GO:0042759
Tb927.7.4180	Fatty acid elongase	5	null	null	fatty acid elongation;long-chain fatty acid biosynthetic process	GO:0030497;GO:0042759
Tb927.7.5520	peptidyl-tRNA hydrolase, putative	1	null	null	null	null
Tb927.8.4890	pol-associated gene 1	1	GO:0055114	oxidation-reduction process	null	null
Tb927.8.7730	Sphingosine N-acyltransferase, putative	7	null	null	ceramide biosynthetic process	GO:0046513
Tb927.9.10310	mitochondrial carrier protein 11	1	null	null	null	null
Tb927.9.14160	rieske iron-sulfur protein, mitochondrial precursor	1	GO:0055114	oxidation-reduction process	aerobic respiration	GO:0009060
Tb927.9.2320	methyltransferase domain containing protein, putative	1	null	null	null	null
Tb927.9.7470	purine nucleoside transporter	10	GO:1901642	nucleoside transmembrane transport	adenosine transport;inosine transport;nucleoside transport	GO:0032238;GO:0035340;GO:0015858
Tb927.10.11690	YEATS family, putative	1	GO:0006355	regulation of transcription, DNA-templated	null	null
Tb927.4.4210	ATP-dependent zinc metalloprotease AFG3-like, putative	2	GO:0006508	proteolysis	null	null
Tb927.10.13290	ethanolamine phosphotransferase (EPT)	8	GO:0008654	phospholipid biosynthetic process	GO:0006646;GO:0008654	phosphatidylethanolamine biosynthetic process;phospholipid biosynthetic process
Tb927.10.11220	procyclic form surface phosphoprotein	2	GO:0009664	plant-type cell wall organization	null	null
Tb927.11.11520	glycosomal membrane protein	2	GO:0016559	peroxisome fission	GO:0016559	peroxisome fission
Tb927.9.11600	glycosomal membrane protein	1	GO:0016559	peroxisome fission	null	null
Tb927.7.5940	Protein Associated with Differentiation	14	GO:0055085	transmembrane transport	GO:0015746;GO:0050793;GO:0009266	citrate transport;regulation of developmental process;response to temperature stimulus
Tb11.0400	P27 protein, putative	1	null	null	GO:0002082	regulation of oxidative phosphorylation
Tb927.11.5220	chaperone protein DnaJ, putative	1	null	null	GO:0006457	protein folding
Tb927.9.10010	chaperone protein DnaJ, putative	3	null	null	GO:0006457	protein folding
Tb927.9.11220	tRNA import complex component, putative	1	null	null	GO:0030150	protein import into mitochondrial matrix
Tb927.11.7780	Mitochondrial import receptor subunit ATOM46	1	null	null	GO:0030150;GO:0006626	protein import into mitochondrial matrix;protein targeting to mitochondrion
Tb927.11.14680	phosphatidylinositol 3-related kinase, putative	1	null	null	GO:1902412	regulation of mitotic cytokinesis
Tb927.1.860	transmembrane protein, putative	1	null	null	null	null
Tb927.10.15430	Ankyrin repeats (3 copies), putative	1	null	null	null	null
Tb927.10.3430	hypothetical protein, conserved	4	null	null	null	null
Tb927.10.3640	nuclear transmembrane protein, putative	6	null	null	null	null
Tb927.10.4240	hypothetical protein, conserved	1	null	null	null	null
Tb927.10.5400	hypothetical protein, conserved	3	null	null	null	null
Tb927.10.7750	hypothetical protein, conserved	1	null	null	null	null
Tb927.11.11740	membrane-bound acid phosphatase, putative	2	null	null	null	null
Tb927.11.12500	hypothetical protein, conserved	2	null	null	null	null
Tb927.11.13180	Present in the outer mitochondrial membrane proteome 10	1	null	null	null	null
Tb927.3.4100	Pyruvate transporter, putative	13	null	null	null	null
Tb927.3.5350	hypothetical protein, conserved	1	null	null	null	null
Tb927.3.750	SET domain containing protein, putative	1	null	null	null	null
Tb927.3.840	hypothetical protein, conserved	1	null	null	null	null
Tb927.4.2530	hypothetical protein, conserved	4	null	null	null	null
Tb927.4.4620	cytochrome oxidase subunit VIII	1	null	null	null	null
Tb927.4.5080	hypothetical protein, conserved	3	null	null	null	null
Tb927.4.590	PQQ-like domain/Protein of unknown function (DUF1620), putative	1	null	null	null	null
Tb927.7.4760	hypothetical protein, conserved	1	null	null	null	null
Tb927.7.5840	hypothetical protein, conserved	4	null	null	null	null
Tb927.7.6670	hypothetical protein, conserved	3	null	null	null	null
Tb927.7.900	hypothetical protein, conserved	1	null	null	null	null
Tb927.8.1870	Golgi/lysosome glycoprotein 1	1	null	null	null	null
Tb927.8.2460	hypothetical protein, conserved	5	null	null	null	null
Tb927.8.860	hypothetical protein, conserved	1	null	null	null	null
Tb927.9.11150	hypothetical protein, conserved	1	null	null	null	null
Tb927.9.9810	hypothetical protein, conserved	3	null	null	null	null
Tb927.10.7400	predicted zinc finger protein	6	null	null	null	null
Tb927.10.8160	hypothetical protein, conserved	1	null	null	null	null
Tb927.3.5170	mediator of rna polymerase ii transcription subunit 3	1	null	null	null	null
Tb927.5.440	trans-sialidase, putative	1	null	null	null	null
Tb927.8.1290	SUMO-interacting motif-containing protein	1	null	null	null	null
Tb927.8.6380	hypothetical protein, conserved	1	null	null	null	null
