# Supplementary material for: Evolution and diversification of the nuclear envelope
Source: Nucleus. 2021 Feb 9;12(1):21–41. doi: 10.1080/19491034.2021.1874135 (PMC7889174; doi:10.1080/19491034.2021.1874135)
Supplement: Supplemental Material [file KNCL_A_1874135_SM3076.zip › Supplementary information/Table_S1_genomic_data_sources.xlsx]

## Sheet: Table_S###_genomic_data_sources
Species name	Strain	Sequencing type	Source URL	Date accessed	Citations
Acanthamoeba castellanii	Neff	predicted proteome	http://amoebadb.org/common/downloads/	2020-04-29	Clarke, M., Lohan, A.J., Liu, B., Lagkouvardos, I., Roy, S., Zafar, N., Bertelli, C., Schilde, C., Kianianmomeni, A., Bürglin, T.R., Frech, C., Turcotte, B., Kopec, K.O., Synnott, J.M., Choo, C., Paponov, I., Finkler, A., Heng Tan, C.S., Hutchins, A.P., Weinmeier, T., Rattei, T., Chu, J.S.C., Gimenez, G., Irimia, M., Rigden, D.J., Fitzpatrick, D. a, Lorenzo-Morales, J., Bateman, A., Chiu, C.-H., …
Arabidopsis thaliana		predicted proteome	www.uniprot.org	2017-09-01	http://www.uniprot.org/proteomes/UP000006548
Batrachochytrium dendrobatidis	JEL423	predicted proteome	www.uniprot.org	2017-09-01	http://www.uniprot.org/proteomes/UP000077115
Bodo saltans		predicted proteome	www.uniprot.org	2017-09-01	Jackson, A.P., Quail, M.A., Berriman, M., 2008. Insights into the genome sequence of a free-living Kinetoplastid: Bodo saltans (Kinetoplastida: Euglenozoa). BMC Genomics 9, 594. https://doi.org/10.1186/1471-2164-9-594
Carpediemonas membranifera		transcriptome	https://datadryad.org/resource/doi:10.5061/dryad.34qd7/3	2020-04-30	Leger, M.M., Kolisko, M., Kamikawa, R., Stairs, C.W., Kume, K., Čepička, I., Silberman, J.D., Andersson, J.O., Xu, F., Yabuki, A., Eme, L., Zhang, Q., Takishita, K., Inagaki, Y., Simpson, A.G.B., Hashimoto, T., Roger, A.J., 2017. Organelles that illuminate the origins of Trichomonas hydrogenosomes and Giardia mitosomes. Nat Ecol Evol 1, 0092. https://doi.org/10.1038/s41559-017-0092
Chlamydomonas reinhardtii		predicted proteome	www.uniprot.org	2017-09-01	Merchant, S.S., Prochnik, S.E., Vallon, O., Harris, E.H., Karpowicz, S.J., Witman, G.B., Terry, A., Salamov, A., Fritz-Laylin, L.K., Marechal-Drouard, L., Marshall, W.F., Qu, L.-H., Nelson, D.R., Sanderfoot, A.A., Spalding, M.H., Kapitonov, V.V., Ren, Q., Ferris, P., Lindquist, E., Shapiro, H., Lucas, S.M., Grimwood, J., Schmutz, J., Cardol, P., Cerutti, H., Chanfreau, G., Chen, C.-L., Cognat, V.…
Chondrus crispus		predicted proteome	www.ncbi.nlm.nih.gov	2020-04-29	Collen, J., Porcel, B., Carre, W., Ball, S.G., Chaparro, C., Tonon, T., Barbeyron, T., Michel, G., Noel, B., Valentin, K., Elias, M., Artiguenave, F., Arun, A., Aury, J.-M., Barbosa-Neto, J.F., Bothwell, J.H., Bouget, F.-Y., Brillet, L., Cabello-Hurtado, F., Capella-Gutierrez, S., Charrier, B., Cladiere, L., Cock, J.M., Coelho, S.M., Colleoni, C., Czjzek, M., Da Silva, C., Delage, L., Denoeud, F.…
Corallochytrium limacisporum		predicted proteome	https://figshare.com/articles/Genome_-_Corallochytrium_limacisporum/5426470	2020-04-30	Grau-Bové, X., Torruella, G., Donachie, S., Suga, H., Leonard, G., Richards, T.A., Ruiz-Trillo, I., 2017. Dynamics of genomic innovation in the unicellular ancestry of animals. Elife 6, 1–35. https://doi.org/10.7554/eLife.26036
Dictyostelium discoideum	AX4	predicted proteome	www.uniprot.org	2017-09-01	Eichinger, L., Pachebat, J., Glöckner, G., 2005. The genome of the social amoeba Dictyostelium discoideum. Nature 435, 43–57. https://doi.org/10.1038/nature03481
Dictyostelium purpureum		predicted proteome	www.uniprot.org	2017-09-01	Sucgang, Kuo, Tian, Salerno, Parikh, Feasley, Dalin, Tu, Huang, Barry, Lindquist, Shapiro, Bruce, Schmutz, Salamov, Fey, Gaudet, Anjard, Babu, Basu, Bushmanova, van der Wel, Katoh-Kurasawa, Dinh, Coutinho, Saito, Elias, Schaap, Kay, Henrissat, Eichinger, Rivero, Putnam, West, Loomis, Chisholm, Shaulsky, Strassmann, Queller, Kuspa & Grigoriev (2011) 'Comparative genomics of the social amoebae Dict…
Emiliania huxleyi		predicted proteome	www.uniprot.org	2017-09-01	Read, B. a, Kegel, J., Klute, M.J., Kuo, A., Lefebvre, S.C., Maumus, F., Mayer, C., Miller, J., Monier, A., Salamov, A., Young, J., Aguilar, M., Claverie, J.-M., Frickenhaus, S., Gonzalez, K., Herman, E.K., Lin, Y.-C., Napier, J., Ogata, H., Sarno, A.F., Shmutz, J., Schroeder, D., de Vargas, C., Verret, F., von Dassow, P., Valentin, K., Van de Peer, Y., Wheeler, G., Dacks, J.B., Delwiche, C.F., D…
Entamoeba histolytica		predicted proteome	www.uniprot.org	2017-09-01	Loftus, B., Anderson, I., Davies, R., Alsmark, U.C.M., Samuelson, J., Amedeo, P., Roncaglia, P., Berriman, M., Hirt, R.P., Mann, B.J., Nozaki, T., Suh, B., Pop, M., Duchene, M., Ackers, J., Tannich, E., Leippe, M., Hofer, M., Bruchhaus, I., Willhoeft, U., Bhattacharya, A., Chillingworth, T., Churcher, C., Hance, Z., Harris, B., Harris, D., Jagels, K., Moule, S., Mungall, K., Ormond, D., Squares, …
Ephydatia muelleri		predicted proteome	https://spaces.facsci.ualberta.ca/ephybase/	2020-04-30	Kenny, N.J., Francis, W.R., Rivera-Vicéns, R.E., Juravel, K., de Mendoza, A., Díez-Vives, C., Lister, R., Bezares-Calderón, L.A., Grombacher, L., Roller, M., Barlow, L.D., Camilli, S., Ryan, J.F., Wörheide, G., Hill, A.L., Riesgo, A., Leys, S.P., 2020. Tracing animal genomic evolution with the chromosomal-level assembly of the freshwater sponge Ephydatia muelleri. Nat Commun 11, 3676. https://doi…
Euglena gracilis	Z1	predicted proteome	http://proteomecentral.proteomexchange.org/cgi/GetDataset?ID=PXD009998	2019-02-07	Ebenezer, T.E., Zoltner, M., Burrell, A., Nenarokova, A., Novák Vanclová, A.M.G., Prasad, B., Soukal, P., Santana-Molina, C., O’Neill, E., Nankissoor, N.N., Vadakedath, N., Daiker, V., Obado, S., Silva-Pereira, S., Jackson, A.P., Devos, D.P., Lukeš, J., Lebert, M., Vaughan, S., Hampl, V., Carrington, M., Ginger, M.L., Dacks, J.B., Kelly, S., Field, M.C., 2019. Transcriptome, proteome and draft ge…
Fonticula alba	ATCC_38817	predicted proteome	www.ncbi.nlm.nih.gov	2020-04-29	Uploaded by the Broad Institute.
Goniomonas avonlea		predicted proteome	http://129.173.88.134/GONI/filesfordownload/	2020-04-29	Cenci, U., Sibbald, S.J., Curtis, B.A., Kamikawa, R., Eme, L., Moog, D., Henrissat, B., Maréchal, E., Chabi, M., Djemiel, C., Roger, A.J., Kim, E., Archibald, J.M., 2018. Nuclear genome sequence of the plastid-lacking cryptomonad Goniomonas avonlea provides insights into the evolution of secondary plastids. BMC Biology 16, 137. https://doi.org/10.1186/s12915-018-0593-5
Guillardia theta		predicted proteome	www.uniprot.org	2017-09-01	Curtis, B.A., Tanifuji, G., Burki, F., Gruber, A., Irimia, M., Maruyama, S., Arias, M.C., Ball, S.G., Gile, G.H., Hirakawa, Y., Hopkins, J.F., Kuo, A., Rensing, S. a., Schmutz, J., Symeonidi, A., Elias, M., Eveleigh, R.J.M., Herman, E.K., Klute, M.J., Nakayama, T., Oborník, M., Reyes-Prieto, A., Armbrust, E.V., Aves, S.J., Beiko, R.G., Coutinho, P., Dacks, J.B., Durnford, D.G., Fast, N.M., Green,…
Hemimastix kukwesjijk		transcriptome	https://datadryad.org/stash/dataset/doi:10.5061/dryad.n5g39d7	2020-04-30	Lax, G., Eglit, Y., Eme, L., Bertrand, E.M., Roger, A.J., Simpson, A.G.B., 2018. Hemimastigophora is a novel supra-kingdom-level lineage of eukaryotes. Nature 564, 410–414. https://doi.org/10.1038/s41586-018-0708-8
Homo sapiens		predicted proteome	www.uniprot.org	2017-09-01	http://www.uniprot.org/proteomes/UP000005640
Klebsormidium nitens		predicted proteome	www.plantmorphogenesis.bio.titech.ac.jp/~algae_genome_project/klebsormidium	2020-04-30	Hori, K., Maruyama, F., Fujisawa, T., Togashi, T., Yamamoto, N., Seo, M., Sato, S., Yamada, T., Mori, H., Tajima, N., Moriyama, T., Ikeuchi, M., Watanabe, M., Wada, H., Kobayashi, K., Saito, M., Masuda, T., Sasaki-Sekimoto, Y., Mashiguchi, K., Awai, K., Shimojima, M., Masuda, S., Iwai, M., Nobusawa, T., Narise, T., Kondo, S., Saito, H., Sato, R., Murakawa, M., Ihara, Y., Oshima-Yamada, Y., Ohtaka…
Leishmania major	Friedlin	predicted proteome	https://tritrypdb.org/tritrypdb/	2017-09-01	Aslett, M., Aurrecoechea, C., Berriman, M., Brestelli, J., Brunk, B.P., Carrington, M., Depledge, D.P., Fischer, S., Gajria, B., Gao, X., Gardner, M.J., Gingle, A., Grant, G., Harb, O.S., Heiges, M., Hertz-Fowler, C., Houston, R., Innamorato, F., Iodice, J., Kissinger, J.C., Kraemer, E., Li, W., Logan, F.J., Miller, J.A., Mitra, S., Myler, P.J., Nayak, V., Pennington, C., Phan, I., Pinney, D.F., …
Micromonas pusilla	CCMP1545	predicted proteome	https://phytozome.jgi.doe.gov/pz/portal.html	2020-05-01	Worden, A.Z., Lee, J.-H., Mock, T., Rouze, P., Simmons, M.P., Aerts, A.L., Allen, A.E., Cuvelier, M.L., Derelle, E., Everett, M.V., Foulon, E., Grimwood, J., Gundlach, H., Henrissat, B., Napoli, C., McDonald, S.M., Parker, M.S., Rombauts, S., Salamov, A., Von Dassow, P., Badger, J.H., Coutinho, P.M., Demir, E., Dubchak, I., Gentemann, C., Eikrem, W., Gready, J.E., John, U., Lanier, W., Lindquist,…
Monocercomonoides exilis		predicted proteome	www.protistologie.cz/hampllab/data.html	2020-04-30	Karnkowska, A., Vacek, V., Zubáčová, Z., Treitli, S.C., Petrželková, R., Eme, L., Novák, L., Žárský, V., Barlow, L.D., Herman, E.K., Soukal, P., Hroudová, M., Doležal, P., Stairs, C.W., Roger, A.J., Eliáš, M., Dacks, J.B., Vlček, Č., Hampl, V., 2016. A Eukaryote without a Mitochondrial Organelle. Current Biology 26, 1274–1284. https://doi.org/10.1016/j.cub.2016.03.053
Mus musculus		predicted proteome	www.uniprot.org	2018-11-01	https://www.uniprot.org/proteomes/UP000000589
Naegleria gruberi		predicted proteome	www.uniprot.org	2017-09-01	Fritz-Laylin, L.K., Prochnik, S.E., Ginger, M.L., Dacks, J.B., Carpenter, M.L., Field, M.C., Kuo, A., Paredez, A., Chapman, J., Pham, J., Shu, S., Neupane, R., Cipriano, M., Mancuso, J., Tu, H., Salamov, A., Lindquist, E., Shapiro, H., Lucas, S., Grigoriev, I.V., Cande, W.Z., Fulton, C., Rokhsar, D.S., Dawson, S.C., 2010. The genome of Naegleria gruberi illuminates early eukaryotic versatility. C…
Paraphelidium tribonemae		transcriptome	https://figshare.com/articles/ Commun_Biol_aphelid_datasets/7339469/1	2020-05-01	Torruella, G., Grau-Bové, X., Moreira, D., Karpov, S.A., Burns, J.A., Sebé-Pedrós, A., Völcker, E., López-García, P., 2018. Global transcriptome analysis of the aphelid Paraphelidium tribonemae supports the phagotrophic origin of fungi. Communications Biology 1, 231. https://doi.org/10.1038/s42003-018-0235-z
Porphyra umbilicalis		predicted proteome	www.ncbi.nlm.nih.gov	2020-04-30	Brawley SH, Blouin NA, Ficko-Blean E, Wheeler GL, Lohr M, Goodson H V., et al. Insights into the red algae and eukaryotic evolution from the genome of Porphyra umbilicalis (Bangiophyceae, Rhodophyta). Proc Natl Acad Sci. 2017;114:E6361ÔøΩ70. doi:10.1073/pnas.1703088114.
Rattus norvegicus		predicted proteome	www.uniprot.org	2018-11-01	https://www.uniprot.org/proteomes/UP000002494
Saccharomyces cerevisiae	S288c	predicted proteome	www.uniprot.org	2017-09-01	http://www.uniprot.org/proteomes/UP000002311
Stentor coeruleus		predicted proteome	http://stentor.ciliate.org/index.php/home/downloads	2020-05-01	Slabodnick, M.M., Ruby, J.G., Reiff, S.B., Swart, E.C., Gosai, S., Prabakaran, S., Witkowska, E., Larue, G.E., Fisher, S., Freeman, R.M., Gunawardena, J., Chu, W., Stover, N.A., Gregory, B.D., Nowacki, M., Derisi, J., Roy, S.W., Marshall, W.F., Sood, P., 2017. The Macronuclear Genome of Stentor coeruleus Reveals Tiny Introns in a Giant Cell. Current Biology 27, 569–575. https://doi.org/10.1016/j.…
Tetrahymena thermophila		predicted proteome	www.uniprot.org	2017-09-01	Eisen, J.A., Coyne, R.S., Wu, M., Wu, D., Thiagarajan, M., Wortman, J.R., Badger, J.H., Ren, Q., Amedeo, P., Jones, K.M., Tallon, L.J., Delcher, A.L., Salzberg, S.L., Silva, J.C., Haas, B.J., Majoros, W.H., Farzad, M., Carlton, J.M., Smith, R.K., Garg, J., Pearlman, R.E., Karrer, K.M., Sun, L., Manning, G., Elde, N.C., Turkewitz, A.P., Asai, D.J., Wilkes, D.E., Wang, Y., Cai, H., Collins, K., Ste…
Thecamonas trahens	ATCC_50062	predicted proteome	http://protists.ensembl.org/index.html	2020-04-30	Uploaded by the Broad Institute.
Toxoplasma gondii	VEG	predicted proteome	www.uniprot.org	2017-09-01	Lorenzi H., Inman J., Amedeo P., Brunk B., Roos D., Caler E, Annotation of Toxoplasma gondii VEG, Submitted (MAR-2008) to the EMBL/GenBank/DDBJ databases
Trichomonas vaginalis		predicted proteome	www.uniprot.org	2017-09-01	Carlton, J.M., Hirt, R.P., Silva, J.C., Delcher, A.L., Schatz, M., Zhao, Q., Wortman, J.R., Bidwell, S.L., Alsmark, U.C.M., Besteiro, S., Sicheritz-Ponten, T., Noel, C.J., Dacks, J.B., Foster, P.G., Simillion, C., Van de Peer, Y., Miranda-Saavedra, D., Barton, G.J., Westrop, G.D., Muller, S., Dessi, D., Fiori, P.L., Ren, Q., Paulsen, I., Zhang, H., Bastida-Corcuera, F.D., Simoes-Barbosa, A., Brow…
Trypanosoma brucei brucei	TREU927	predicted proteome	https://tritrypdb.org/tritrypdb/	2017-09-01	Aslett, M., Aurrecoechea, C., Berriman, M., Brestelli, J., Brunk, B.P., Carrington, M., Depledge, D.P., Fischer, S., Gajria, B., Gao, X., Gardner, M.J., Gingle, A., Grant, G., Harb, O.S., Heiges, M., Hertz-Fowler, C., Houston, R., Innamorato, F., Iodice, J., Kissinger, J.C., Kraemer, E., Li, W., Logan, F.J., Miller, J.A., Mitra, S., Myler, P.J., Nayak, V., Pennington, C., Phan, I., Pinney, D.F., …
Vitrella brassicaformis		predicted proteome	www.uniprot.org	2017-09-01	Woo, Y.H., Ansari, H., Otto, T.D., Klinger, C.M., Kolisko, M., Michálek, J., Saxena, A., Shanmugam, D., Tayyrov, A., Veluchamy, A., Ali, S., Bernal, A., del Campo, J., Cihlář, J., Flegontov, P., Gornik, S.G., Hajdušková, E., Horák, A., Janouškovec, J., Katris, N.J., Mast, F.D., Miranda-Saavedra, D., Mourier, T., Naeem, R., Nair, M., Panigrahi, A.K., Rawlings, N.D., Padron-Regalado, E., Ramaprasad…
